# Supplementary material for: Human and mouse muscle transcriptomic analyses identify insulin receptor mRNA downregulation in hyperinsulinemia‐associated insulin resistance
Source: FASEB J. 2021 Dec 18;36(1):e22088. doi: 10.1096/fj.202100497RR (PMC9255858; doi:10.1096/fj.202100497RR)
Supplement: Supplementary file 2 — Dataset S1 [file FSB2-36-0-s002.xlsx]

## Sheet: TableS1
BS, 200 vs 0 nM insulin									AS, 200 vs 0 nM insulin									200 nM insulin, AS vs BS									0 nM insulin, AS vs BS
symbol	entrez	baseMean	log2FoldChange	lfcSE	stat	pvalue	padj		symbol	entrez	baseMean	log2FoldChange	lfcSE	stat	pvalue	padj		symbol	entrez	baseMean	log2FoldChange	lfcSE	stat	pvalue	padj		symbol	entrez	baseMean	log2FoldChange	lfcSE	stat	pvalue	padj
Rqcd1	58184	1096.77	0.655393	0.0434489	15.0842	2.05632e-51	2.8147e-47		Aaas	223921	717.397	1.12384	0.0969283	11.5946	4.39113e-31	3.74768e-27		Slc2a1	20525	1493.33	-1.39733	0.0795836	-17.5581	5.16093e-69	6.927e-65		Pfkl	18641	3022.67	-1.33115	0.104564	-12.7304	4.00528e-37	5.09832e-33
Orc6	56452	827.114	1.3452	0.0908317	14.8098	1.26671e-49	8.66934e-46		Psrc1	56742	181.656	2.73717	0.236494	11.574	5.58439e-31	3.74768e-27		Ctdsp2	52468	5348.1	0.985408	0.0568132	17.3447	2.1627e-67	1.45139e-63		Slc16a3	80879	911.61	-2.04937	0.170622	-12.0111	3.10577e-33	1.97667e-29
Dut	110074	634.351	1.75136	0.126981	13.7923	2.83488e-43	1.29346e-39		Masp1	17174	941.138	-0.940316	0.0834763	-11.2645	1.96553e-29	8.79379e-26		Slc16a3	80879	911.675	-2.8257	0.169925	-16.6291	4.28752e-62	1.91824e-58		Bnip3	12176	1273.73	-1.35353	0.130305	-10.3874	2.82978e-25	1.20067e-21
Rnaseh2a	69724	800.769	0.954832	0.0701714	13.6071	3.63178e-42	1.2428e-38		Wdr62	233064	214.556	1.52999	0.13705	11.1637	6.13785e-29	1.64764e-25		Map2k1	26395	2237.26	-0.816003	0.0499788	-16.327	6.34442e-60	2.12887e-56		Tpi1	21991	9432.54	-0.697801	0.0720111	-9.69018	3.31938e-22	1.05631e-18
Ctdsp2	52468	5348.1	-0.764015	0.0569292	-13.4204	4.58951e-41	1.25642e-37		Chek2	50883	143.359	1.57531	0.141083	11.1658	5.99272e-29	1.64764e-25		Ak4	11639	267.493	-2.53314	0.162119	-15.6252	4.90492e-55	1.31668e-51		Ak4	11639	267.474	-1.55891	0.164094	-9.50006	2.0977e-21	5.34034e-18
Ccpg1	72278	1855.26	-0.696414	0.0519891	-13.3954	6.43363e-41	1.46773e-37		Txn1	22166	3781.4	0.389825	0.0373199	10.4455	1.5364e-25	3.43692e-22		Pfkl	18641	3022.87	-1.55834	0.103789	-15.0145	5.90246e-51	1.32038e-47		Pdk1	228026	1848.8	-1.08847	0.118509	-9.18471	4.12619e-20	8.75371e-17
Mcm7	17220	1211.05	1.64601	0.123675	13.3092	2.04605e-40	4.00091e-37		Plxnd1	67784	1824.01	-0.736426	0.0707821	-10.4041	2.37435e-25	4.55265e-22		Ip6k1	27399	1850.09	0.898159	0.0620431	14.4764	1.70895e-47	3.27679e-44		Gpr35	64095	238.339	-3.21259	0.355128	-9.04627	1.47932e-19	2.69003e-16
Snrpe	20643	910.504	0.670661	0.0504725	13.2877	2.72993e-40	4.6709e-37		Cplx2	12890	573.895	-1.03457	0.101632	-10.1796	2.446e-24	4.10377e-21		Bnip3	12176	1273.81	-1.78524	0.129313	-13.8056	2.35955e-43	3.95873e-40		Brd2	14312	5086.19	0.384429	0.0455475	8.44016	3.16895e-17	5.04219e-14
Aaas	223921	717.397	1.28486	0.0968895	13.2611	3.89326e-40	5.92121e-37		Rad51	19361	308.419	1.9368	0.20188	9.59384	8.48635e-22	1.15647e-18		Hp1bp3	15441	4108.15	0.669283	0.0489739	13.6661	1.61814e-42	2.41319e-39		Gclm	14630	623.052	0.629554	0.0755711	8.33062	8.04221e-17	1.13744e-13
Ran	19384	3893.56	1.0138	0.0769099	13.1816	1.11931e-39	1.53211e-36		Rnaseh2a	69724	800.769	0.669442	0.0697896	9.59228	8.61625e-22	1.15647e-18		Irs2	384783	273.469	2.22271	0.165897	13.3981	6.20117e-41	8.32322e-38		Gclc	14629	830.817	0.893419	0.112747	7.92412	2.29759e-15	2.9246e-12
Pcna	18538	1614.19	1.37917	0.105794	13.0364	7.60023e-39	9.45745e-36		BC055324	381306	212.308	1.86428	0.198671	9.3838	6.36399e-21	7.76523e-18		Tpi1	21991	9433.13	-0.943337	0.0717057	-13.1557	1.57886e-39	1.9265e-36		Pgam1	18648	1071.82	-0.816995	0.104714	-7.80216	6.08563e-15	7.04219e-12
Dtymk	21915	773.6	1.18861	0.0915863	12.9781	1.62919e-38	1.85836e-35		Gins4	109145	576.401	0.568126	0.0606761	9.36325	7.73216e-21	8.64842e-18		Hsd17b11	114664	412.72	1.48682	0.11321	13.1334	2.11997e-39	2.37119e-36		Map2k1	26395	2237.13	-0.387674	0.0501405	-7.73175	1.06078e-14	1.12522e-11
Rad51	19361	308.419	2.53232	0.201356	12.5763	2.84984e-36	3.00066e-33		Ttf2	74044	558.496	0.829298	0.0902725	9.18661	4.05434e-20	4.18595e-17		Crebrf	77128	852.66	1.78022	0.138884	12.818	1.30009e-37	1.34229e-34		P4ha1	18451	8440.9	-0.922202	0.123313	-7.47856	7.51438e-14	7.35773e-11
Snrpa1	68981	549.576	0.941556	0.074966	12.5598	3.51362e-36	3.43532e-33		Haus3	231123	404.167	0.915829	0.100442	9.11799	7.65293e-20	6.84784e-17		Gpr35	64095	238.359	-4.44484	0.349021	-12.7352	3.77064e-37	3.61496e-34		Rbm3	19652	2650.46	0.456399	0.0637757	7.15631	8.28766e-13	7.53526e-10
Mcm2	17216	1016.38	1.99509	0.159494	12.5089	6.6754e-36	6.09152e-33		H2afz	51788	1674.9	0.998056	0.10939	9.12383	7.25147e-20	6.84784e-17		Rnf103	22644	1124.62	0.686911	0.0541342	12.689	6.80109e-37	6.08562e-34		Acbd4	67131	525.796	-0.432392	0.0634893	-6.81047	9.72833e-12	8.25546e-09
Fam180a	208164	96.0904	-4.48427	0.361656	-12.3993	2.6364e-35	2.25544e-32		Mcm7	17220	1211.05	1.12137	0.123588	9.07346	1.15293e-19	9.67163e-17		Pdk4	27273	651.922	1.82544	0.144357	12.6453	1.18711e-36	9.9584e-34		Ewsr1	14030	3948.93	0.432652	0.064099	6.74975	1.48103e-11	1.17825e-08
Mcm8	66634	141.597	1.74089	0.141783	12.2786	1.18075e-34	9.50713e-32		Ube2t	67196	108.241	2.14018	0.237277	9.01976	1.88504e-19	1.4883e-16		Pik3ip1	216505	697.94	2.5143	0.200589	12.5346	4.82811e-36	3.81193e-33		Zbtb4	75580	1810.18	-0.344778	0.0513918	-6.70881	1.96217e-11	1.46921e-08
Eif5a	276770	9881.15	0.556552	0.0455754	12.2117	2.69272e-34	2.04767e-31		Ndc1	72787	439.981	0.817548	0.0912486	8.95957	3.25934e-19	2.43038e-16		Ift46	76568	640.768	0.964512	0.0773047	12.4768	9.99744e-36	7.45476e-33		Plcd3	72469	937.079	-0.387764	0.0588725	-6.5865	4.50327e-11	3.18456e-08
Ranbp1	19385	1453.97	1.08084	0.0886919	12.1864	3.67189e-34	2.6453e-31		Gm4737	11615	298.108	0.699779	0.0781959	8.94905	3.58553e-19	2.5329e-16		Mturn	68235	739.147	1.1027	0.0904525	12.191	3.4728e-34	2.45326e-31		Otog	18419	626.439	-0.413864	0.0629126	-6.57839	4.75572e-11	3.18608e-08
Ssrp1	20833	3990.14	0.973116	0.0804867	12.0904	1.18706e-33	8.12425e-31		Dsn1	66934	250.56	1.29399	0.144715	8.94162	3.83495e-19	2.57364e-16		Aldh3a1	11670	1624.18	3.80446	0.31732	11.9894	4.03925e-33	2.71074e-30		Bcl2	12043	643.259	-0.429064	0.0682233	-6.28911	3.19295e-10	2.03215e-07
H2afz	51788	1674.9	1.30641	0.109334	11.9489	6.57943e-33	4.28854e-30		Nek6	59126	588.599	-1.14322	0.128033	-8.92906	4.29646e-19	2.74605e-16		Nr1d2	353187	1956.9	0.983039	0.0824246	11.9265	8.60956e-33	5.50274e-30		Narf	67608	1778.12	-0.679469	0.10933	-6.21486	5.13706e-10	3.11379e-07
Tprgl	67808	2334.28	-0.56787	0.0476477	-11.9181	9.5254e-33	5.66886e-30		Pmf1	67037	346.102	1.14879	0.128997	8.90555	5.31221e-19	3.24093e-16		Tmem57	66146	1571.24	0.569334	0.0483439	11.7767	5.14404e-32	3.13833e-29		Kdm4b	193796	1179.73	-0.304389	0.0490819	-6.20164	5.58765e-10	3.23296e-07
Mturn	68235	739.147	-1.08007	0.0906207	-11.9186	9.47229e-33	5.66886e-30		Rfx1	19724	607.967	0.698947	0.0789792	8.84975	8.77147e-19	4.90545e-16		Mat2b	108645	1231.68	0.466995	0.0398033	11.7326	8.67709e-32	5.06365e-29		Grhpr	76238	459.236	-0.639566	0.104575	-6.11587	9.60294e-10	5.3146e-07
Tyms	22171	463.602	2.0596	0.173387	11.8787	1.52813e-32	8.71543e-30		Cenpq	83815	286.882	1.47076	0.166178	8.85054	8.70976e-19	4.90545e-16		Ezh1	14055	1830.29	0.924617	0.079546	11.6237	3.12398e-31	1.74708e-28		Fam162a	70186	1741.99	-0.72062	0.119028	-6.05421	1.41105e-09	7.48385e-07
Hspa14	50497	1096.66	0.703459	0.0592624	11.8702	1.68987e-32	9.2524e-30		2700049A03Rik	76967	316.233	0.898921	0.102078	8.80622	1.29434e-18	6.94907e-16		Maf1	68877	1880.12	0.735225	0.0633648	11.6031	3.9761e-31	2.13469e-28		Mcrs1	51812	696.384	0.33667	0.0556826	6.04624	1.48268e-09	7.5492e-07
Ypel3	66090	1117.94	-1.33673	0.11384	-11.7421	7.74941e-32	4.07977e-29		Mcm8	66634	141.597	1.20852	0.13743	8.79373	1.44673e-18	7.46849e-16		Zfp318	57908	738.042	0.690371	0.0596133	11.5808	5.15438e-31	2.66085e-28		Ubtf	21429	2942.34	0.442749	0.0737612	6.00247	1.94339e-09	9.51441e-07
Cped1	214642	731.294	-1.20599	0.103367	-11.6671	1.87782e-31	9.51984e-29		Ift46	76568	640.768	0.666138	0.07588	8.77884	1.65175e-18	8.21103e-16		Ypel3	66090	1117.94	1.26164	0.113846	11.082	1.53382e-28	7.62478e-26		Ankrd37	654824	76.0072	-1.46435	0.246412	-5.94267	2.80409e-09	1.27476e-06
Ndc1	72787	439.981	1.05082	0.09087	11.564	6.27283e-31	3.06652e-28		Ctla2a	13024	886.675	-1.96725	0.224333	-8.76932	1.79749e-18	8.61638e-16		Ddit4	74747	1350.24	-1.91719	0.173216	-11.0682	1.78927e-28	8.57699e-26		Rab3a	19339	372.863	-0.416158	0.0699862	-5.94628	2.74299e-09	1.27476e-06
Hmgn1	15312	2429.33	0.739961	0.0640406	11.5546	7.00019e-31	3.30409e-28		Bcl2	12043	643.29	-0.618265	0.0714941	-8.64778	5.25098e-18	2.4303e-15		Higd1a	56295	664.119	-1.12417	0.101924	-11.0296	2.75201e-28	1.27371e-25		Bnip3l	12177	1571.15	0.283926	0.0478563	5.93289	2.9765e-09	1.30648e-06
Pole2	18974	144.289	1.83018	0.160863	11.3773	5.42545e-30	2.47545e-27		Rpsa	16785	6730.47	0.580162	0.0672034	8.63293	5.97977e-18	2.67535e-15		Pdk1	228026	1848.92	-1.29033	0.117937	-10.9409	7.34752e-28	3.28728e-25		Ccar1	67500	1619.64	-0.361205	0.0615368	-5.86974	4.36477e-09	1.85197e-06
Slc25a5	11740	3950.87	0.726613	0.0639356	11.3648	6.26243e-30	2.76516e-27		Frmd8	67457	1072.67	0.570259	0.0672396	8.481	2.23275e-17	9.6671e-15		Rcor2	104383	336.69	-1.35425	0.124591	-10.8695	1.61065e-27	6.97358e-25		Dhrs3	20148	2776.33	0.376881	0.0644965	5.84343	5.11353e-09	2.09968e-06
Chaf1b	110749	217.239	2.59453	0.228723	11.3435	7.98542e-30	3.41576e-27		Asf1b	66929	763.609	2.54985	0.301213	8.46525	2.55595e-17	1.07206e-14		Ppme1	72590	1405.29	-0.509532	0.0469027	-10.8636	1.71848e-27	7.20795e-25		Nptx1	18164	750.242	-0.786114	0.136004	-5.78008	7.46644e-09	2.97001e-06
Nup93	71805	2172.66	0.630691	0.0565945	11.144	7.65727e-29	3.17614e-26		Rps2	16898	7521.95	0.4331	0.0512148	8.45654	2.75437e-17	1.12028e-14		Rbl2	19651	2692.89	0.88945	0.081936	10.8554	1.87927e-27	7.64352e-25		Gpcpd1	74182	792.852	-0.693813	0.120626	-5.75179	8.83017e-09	3.40438e-06
Tinf2	28113	307.086	0.999101	0.0901972	11.0769	1.62487e-28	6.54155e-26		Tyms	22171	463.602	1.46706	0.174137	8.42472	3.61611e-17	1.42751e-14		Slc40a1	53945	543.393	2.29941	0.21222	10.8351	2.34813e-27	9.26957e-25		Adh1	11522	481.903	0.513687	0.0893862	5.74683	9.09332e-09	3.40438e-06
Recql4	79456	179.998	2.65547	0.240586	11.0375	2.51911e-28	9.85189e-26		Gmnn	57441	225.412	1.75022	0.209694	8.34652	7.03066e-17	2.69616e-14		Pgam1	18648	1071.89	-1.10891	0.102436	-10.8255	2.60764e-27	9.99991e-25		Bbx	70508	202.071	1.95263	0.340294	5.73808	9.5757e-09	3.48255e-06
Mtbp	105837	476.891	1.77001	0.161	10.9939	4.09038e-28	1.55525e-25		Ahcy	269378	230.43	0.80991	0.0970938	8.34153	7.33367e-17	2.73424e-14		Zmym5	219105	810.364	0.519756	0.0481733	10.7893	3.86653e-27	1.40261e-24		Ldha	16828	1455.63	-0.451038	0.079654	-5.66246	1.49217e-08	5.13346e-06
Hat1	107435	736.131	1.11614	0.101922	10.9509	6.57755e-28	2.43334e-25		Nqo1	18104	210.535	1.2466	0.150076	8.30648	9.8583e-17	3.55855e-14		Mtmr14	97287	490.718	0.815129	0.075544	10.7901	3.83228e-27	1.40261e-24		Kat5	81601	12498.9	-0.500852	0.0884292	-5.66388	1.4799e-08	5.13346e-06
Nudt5	53893	516.209	0.83239	0.0761979	10.9241	8.8454e-28	3.1862e-25		Dbf4	27214	402.903	1.76373	0.212398	8.3039	1.00749e-16	3.55855e-14		Tor1aip1	208263	2824.63	0.540671	0.0502477	10.7601	5.31035e-27	1.87567e-24		Slc40a1	53945	698.737	0.294296	0.052016	5.65779	1.53333e-08	5.13626e-06
Tubg1	103733	881.643	0.927553	0.0851748	10.89	1.28649e-27	4.51525e-25		Fancd2	211651	180.46	2.81547	0.339761	8.28662	1.16511e-16	4.00979e-14		Zranb2	53861	1624.3	-0.73155	0.0680114	-10.7563	5.53579e-27	1.90516e-24		Cirbp	12696	543.368	1.16427	0.207958	5.59857	2.16128e-08	7.05408e-06
Pik3ip1	216505	697.94	-2.18281	0.2009	-10.8651	1.6895e-27	5.78145e-25		Pkmyt1	268930	211.563	2.28459	0.277753	8.22525	1.94784e-16	6.53596e-14		Sigmar1	18391	1087.48	-0.690805	0.0645519	-10.7015	1.0011e-26	3.35919e-24		Slc2a1	20525	1045.77	0.39813	0.0713212	5.58221	2.37483e-08	7.37298e-06
Pold2	18972	484.078	1.05054	0.0971681	10.8115	3.03546e-27	1.0134e-24		Colec12	140792	5287.84	-0.865548	0.106231	-8.14783	3.70521e-16	1.21296e-13		Fbxl3	50789	1856.41	0.628321	0.0587822	10.689	1.14641e-26	3.75297e-24		Plxnb2	140570	1493.23	-0.447543	0.080142	-5.58437	2.34549e-08	7.37298e-06
Tbc1d31	210544	692.336	1.75838	0.162913	10.7934	3.69841e-27	1.20533e-24		Fbln7	70370	1869.97	-1.5444	0.190757	-8.09617	5.67189e-16	1.81257e-13		Tspan9	109246	5528.47	-0.614014	0.0575037	-10.6778	1.29257e-26	4.04653e-24		Prelid2	77619	10498.4	-0.218538	0.0394139	-5.54469	2.94476e-08	8.92472e-06
Myl12b	67938	1665.23	-0.614181	0.0569317	-10.788	3.92069e-27	1.24806e-24		Mgp	17313	4866.95	-1.94347	0.24019	-8.09141	5.89778e-16	1.84093e-13		Frmd8	67457	1072.67	0.723974	0.0678063	10.6771	1.30299e-26	4.04653e-24		N4bp3	212706	118.451	-0.768812	0.139396	-5.51532	3.48136e-08	1.03056e-05
Ip6k1	27399	1850.09	-0.669066	0.0623632	-10.7285	7.47765e-27	2.32623e-24		Ddias	74041	156.767	1.99426	0.247115	8.07019	7.01906e-16	2.081e-13		Sfxn3	94280	2149.76	0.865293	0.0810547	10.6754	1.32653e-26	4.04653e-24		Rlf	109263	196.879	-0.534479	0.098217	-5.44182	5.27399e-08	1.49184e-05
Lsm6	78651	1192.63	0.849318	0.0796045	10.6692	1.41817e-26	4.31377e-24		Ncapg2	76044	1013.8	1.93119	0.239357	8.06824	7.13203e-16	2.081e-13		Vegfa	22339	4383.98	-1.5745	0.149706	-10.5173	7.19275e-26	2.14536e-23		Gpi1	14751	1114.31	-0.301683	0.0554296	-5.44263	5.25002e-08	1.49184e-05
Irs2	384783	273.469	-1.77995	0.167139	-10.6495	1.75228e-26	5.21416e-24		Srd5a2	94224	32.4634	-3.4018	0.421484	-8.07101	6.97192e-16	2.081e-13		Fam180a	208164	96.0904	3.78343	0.363862	10.398	2.53267e-25	7.10273e-23		Ptrhd1	69709	9569.72	-0.296039	0.0544711	-5.43478	5.48642e-08	1.51819e-05
Gm4737	11615	298.108	0.834173	0.078442	10.6343	2.06458e-26	6.01277e-24		Kifc5b	16580	243.926	2.43215	0.30172	8.06096	7.56976e-16	2.16173e-13		Rqcd1	58184	1096.77	-0.442369	0.0425423	-10.3983	2.52294e-25	7.10273e-23		Nipa1	233280	155.991	0.512282	0.0946181	5.41421	6.15602e-08	1.65416e-05
Hsp90aa1	15519	7072.63	0.630148	0.0595573	10.5805	3.66855e-26	1.04615e-23		Cenpi	102920	313.069	2.49217	0.309324	8.05685	7.82847e-16	2.18904e-13		Tprgl	67808	2334.28	0.495491	0.047654	10.3977	2.54009e-25	7.10273e-23		Plekhb2	226971	357.821	-0.344634	0.0636814	-5.41185	6.23768e-08	1.65416e-05
Piga	18700	158.591	1.27051	0.120155	10.574	3.93557e-26	1.09939e-23		Dars2	226539	620.335	0.602562	0.0749513	8.03938	9.02976e-16	2.47342e-13		Kmt2e	69188	3046.79	0.678387	0.0652849	10.3912	2.71962e-25	7.44954e-23		Zfp207	22680	3129.75	-0.266601	0.0495658	-5.37872	7.50155e-08	1.90974e-05
Nxt1	56488	357.734	1.08199	0.102484	10.5576	4.68427e-26	1.28237e-23		Fam210b	67017	628.896	-0.732662	0.0914623	-8.01054	1.14208e-15	3.06579e-13		Bmf	171543	321.269	2.22143	0.21401	10.38	3.05659e-25	8.2051e-23		Map2k3	26397	3164.06	0.30957	0.0575363	5.38044	7.43058e-08	1.90974e-05
Ccne1	12447	276.748	2.12692	0.201614	10.5495	5.10939e-26	1.37132e-23		Esco2	71988	318.094	2.86815	0.359777	7.97204	1.56077e-15	4.10758e-13		Rb1cc1	12421	2631.97	0.528642	0.0512559	10.3138	6.10613e-25	1.60699e-22		Tbl1xr1	81004	1832.67	0.288952	0.0546491	5.28741	1.24061e-07	3.09642e-05
Nme1	18102	2041.21	0.737679	0.0701258	10.5194	7.0346e-26	1.85172e-23		Reep4	72549	360.619	1.51135	0.189724	7.96608	1.63788e-15	4.22763e-13		Foxq1	15220	156.97	2.37634	0.230943	10.2897	7.83848e-25	2.02323e-22		Fam160a1	229488	1367.71	-0.407511	0.0771545	-5.28176	1.27951e-07	3.13208e-05
Mthfd1l	270685	1173.85	1.76308	0.168704	10.4507	1.45389e-25	3.75489e-23		Ska1	66468	145.083	2.83887	0.358064	7.92838	2.22018e-15	5.51837e-13		Galk1	14635	1038.05	-0.774042	0.0759411	-10.1927	2.13828e-24	5.41509e-22		Gzf1	74533	1095.52	-0.286808	0.0545176	-5.26084	1.43397e-07	3.44396e-05
Rad51ap1	19362	152.01	2.94133	0.281619	10.4444	1.55493e-25	3.94147e-23		Cenpm	66570	162.852	2.66688	0.336286	7.93038	2.18468e-15	5.51837e-13		Ankrd37	654824	76.0125	-2.45972	0.241444	-10.1875	2.25441e-24	5.60347e-22		Tmem45a	56277	1004.77	-0.285881	0.0556988	-5.13262	2.85735e-07	6.73541e-05
Ddias	74041	156.767	2.62671	0.251552	10.442	1.59402e-25	3.96709e-23		Hnrnph3	432467	929.171	0.407377	0.0517502	7.87198	3.49065e-15	8.51846e-13		Prelid2	77619	118.459	-1.31876	0.129732	-10.1653	2.83357e-24	6.91494e-22		Rbm19	74111	546.806	-0.925043	0.180866	-5.11452	3.14542e-07	7.27965e-05
Rbmx2	209003	165.465	1.06218	0.10224	10.3891	2.77909e-25	6.79288e-23		Nsmce4a	67872	518.841	0.630133	0.0801698	7.85998	3.84206e-15	9.16287e-13		Gpbp1l1	77110	1254.75	0.494382	0.0490364	10.0819	6.6414e-24	1.5918e-21		P4ha2	18452	581.705	0.399192	0.0782479	5.10163	3.36739e-07	7.6542e-05
Ddit4	74747	1350.24	1.78053	0.173153	10.283	8.40783e-25	2.01906e-22		Rfc5	72151	279.49	1.46506	0.186433	7.85838	3.89125e-15	9.16287e-13		P4ha1	18451	8441.41	-1.23699	0.122982	-10.0583	8.44554e-24	1.9887e-21		Arfgap3	66251	1754.84	-0.718616	0.141338	-5.08439	3.68806e-07	8.23602e-05
Exosc2	227715	431.945	0.921353	0.0898677	10.2523	1.15536e-24	2.72665e-22		Cped1	214642	731.294	-0.790792	0.100829	-7.84287	4.40348e-15	1.01902e-12		Adm	11535	56.0984	-3.86972	0.385321	-10.0428	9.87987e-24	2.28634e-21		Ppme1	72590	2326.86	-0.273403	0.0538874	-5.0736	3.90367e-07	8.56721e-05
Sac3d1	66406	352.806	0.709703	0.0693605	10.2321	1.42409e-24	3.30389e-22		Rad51ap1	19362	152.01	2.23844	0.285948	7.82812	4.95207e-15	1.12655e-12		E2f1	13555	687.647	-0.915187	0.0913701	-10.0163	1.29297e-23	2.89236e-21		Arhgef37	328967	1405.21	-0.241012	0.0475338	-5.07034	3.97107e-07	8.56742e-05
Gins4	109145	576.401	0.62943	0.0615954	10.2188	1.63375e-24	3.66604e-22		Phf19	74016	239.645	2.24237	0.287251	7.80628	5.89015e-15	1.31763e-12		P4ha2	18452	1754.96	-1.41194	0.140963	-10.0164	1.29089e-23	2.89236e-21		St3gal4	20443	62.5659	-0.79493	0.158106	-5.02784	4.96025e-07	0.000103507
Aplp2	11804	3993.92	-0.347201	0.0339743	-10.2195	1.62162e-24	3.66604e-22		Hp1bp3	15441	4108.15	0.377387	0.0486577	7.75596	8.76759e-15	1.89804e-12		Fam76a	230789	1036.34	0.729014	0.0731211	9.96996	2.06318e-23	4.53966e-21		Pus7l	78895	684.493	-0.291284	0.0579026	-5.03058	4.89007e-07	0.000103507
Fen1	14156	634.873	1.48532	0.145471	10.2104	1.7809e-24	3.87655e-22		Snrpe	20643	910.504	0.392272	0.0505698	7.75703	8.6939e-15	1.89804e-12		Zfyve1	217695	1265.7	0.779761	0.0782653	9.96305	2.21179e-23	4.78817e-21		Tspan9	109246	215.386	0.539621	0.108209	4.98684	6.13736e-07	0.000124004
Hells	15201	348.807	2.19776	0.21525	10.2102	1.78421e-24	3.87655e-22		Gclm	14630	623.087	0.552785	0.0714158	7.74037	9.91307e-15	2.11196e-12		Bcl2l11	12125	298.161	1.71213	0.172989	9.89733	4.27545e-23	9.10874e-21		Ddit4	74747	5528.15	-0.287566	0.0576339	-4.98953	6.05255e-07	0.000124004
Colec12	140792	5287.84	-1.08516	0.106372	-10.2016	1.95105e-24	4.1728e-22		BC030867	217216	73.0805	2.74339	0.356935	7.68598	1.51826e-14	3.14033e-12		Xrcc6	14375	886.108	-0.636568	0.0646616	-9.8446	7.23255e-23	1.5168e-20		Lgalsl	216551	1350.15	-0.870876	0.175256	-4.96916	6.72445e-07	0.000133743
Camk2n1	66259	351.837	-1.12251	0.110219	-10.1844	2.32778e-24	4.90196e-22		Fam78b	226610	211.188	-1.24673	0.162213	-7.68577	1.5208e-14	3.14033e-12		Ergic1	67458	2964.24	-0.562408	0.0573311	-9.80982	1.02152e-22	2.10935e-20		Adm	11535	138.204	-0.687613	0.138998	-4.94693	7.53947e-07	0.000143239
Vars	22321	3226.6	0.856103	0.0843667	10.1474	3.40301e-24	7.05764e-22		Mtmr14	97287	490.718	0.564699	0.0738958	7.64182	2.14172e-14	4.35548e-12		Itpk1	217837	184.99	-1.16449	0.118849	-9.79803	1.14802e-22	2.33465e-20		Ermp1	226090	359.528	0.34301	0.0693313	4.9474	7.52124e-07	0.000143239
Tmem127	69470	2126.05	-0.411494	0.040585	-10.1391	3.7055e-24	7.57027e-22		Atad2	70472	1382.65	1.6994	0.222739	7.62956	2.35557e-14	4.71888e-12		Ulk2	29869	1897.01	0.542084	0.0557036	9.73157	2.21151e-22	4.43028e-20		Spry1	24063	56.0941	-1.78567	0.360634	-4.95147	7.3656e-07	0.000143239
Foxq1	15220	156.97	-2.34372	0.231274	-10.1339	3.90663e-24	7.86382e-22		Arl6ip1	54208	1408.63	1.58929	0.208621	7.61806	2.57513e-14	5.08286e-12		Sun2	223697	4344.09	0.749247	0.0773355	9.68827	3.38222e-22	6.6759e-20		Rab40b	217371	1125.07	-0.689701	0.140106	-4.92272	8.535e-07	0.000157452
Pmf1	67037	346.102	1.31239	0.13022	10.0782	6.89741e-24	1.36829e-21		Iqsec1	232227	2188.06	-0.396738	0.0522013	-7.60017	2.95744e-14	5.75286e-12		Ldha	16828	12499.7	-0.851701	0.0881643	-9.66039	4.44166e-22	8.64e-20		Srsf3	20383	669.494	-0.796884	0.161809	-4.92484	8.44314e-07	0.000157452
Set	56086	3343.32	0.579826	0.0575758	10.0707	7.44771e-24	1.45635e-21		Myod1	17927	2732.95	-0.617381	0.0816758	-7.55893	4.06399e-14	7.68265e-12		Pnrc1	108767	1023.53	0.575347	0.0595778	9.65707	4.58798e-22	8.79712e-20		2410002F23Rik	668661	457.199	-0.50337	0.102455	-4.91307	8.96596e-07	0.00016304
Lrrc59	98238	4475.73	0.641929	0.063891	10.0472	9.44763e-24	1.8214e-21		Spag5	54141	616.986	2.53104	0.334785	7.56018	4.02523e-14	7.68265e-12		Dhx40	67487	982.61	0.49387	0.0513663	9.61467	6.93319e-22	1.31067e-19		2900026A02Rik	243219	2380.82	0.552354	0.112669	4.90246	9.46431e-07	0.000168572
Rfc5	72151	279.49	1.86249	0.185965	10.0153	1.30579e-23	2.48246e-21		Ncapg	54392	566.921	2.61589	0.346951	7.53964	4.71268e-14	8.78522e-12		Wdr45	54636	546.272	1.14402	0.119561	9.56853	1.08441e-21	2.02152e-19		Tnfrsf21	94185	449.051	0.512246	0.104519	4.901	9.53507e-07	0.000168572
Rpsa	16785	6730.47	0.671442	0.0672125	9.98984	1.68849e-23	3.16604e-21		Cenph	26886	126.417	2.4203	0.321272	7.5335	4.93994e-14	9.08273e-12		Cul4b	72584	1617.06	0.488027	0.0510755	9.55501	1.23567e-21	2.27195e-19		Dtna	13527	930.085	-0.384898	0.078852	-4.88126	1.05407e-06	0.000183799
Snrpd1	20641	820.583	0.862497	0.0864377	9.97825	1.8979e-23	3.51059e-21		Nup133	234865	758.935	0.408721	0.0542941	7.5279	5.15643e-14	9.35264e-12		Ttyh2	117160	1938.4	0.703632	0.0738348	9.52981	1.57569e-21	2.8515e-19		Srxn1	76650	117.514	0.739772	0.151694	4.87675	1.07846e-06	0.00018551
Slc43a3	58207	482.788	1.44055	0.144604	9.96206	2.23389e-23	4.077e-21		Dtymk	21915	773.6	0.689974	0.0919486	7.50391	6.19431e-14	1.10853e-11		Gclm	14630	623.087	0.688042	0.0722077	9.52865	1.59337e-21	2.8515e-19		Bclaf1	72567	1276.95	-0.438266	0.0904703	-4.84431	1.27051e-06	0.000215631
Stc1	20855	181.067	2.56934	0.257975	9.95963	2.28917e-23	4.12292e-21		Kifc1	100502766	343.03	2.46017	0.328751	7.48338	7.24339e-14	1.27922e-11		Gnpda2	67980	232.157	1.01339	0.107378	9.43766	3.81215e-21	6.73245e-19		Snap47	67826	954.584	0.628238	0.129836	4.83871	1.30685e-06	0.00021888
Psat1	107272	4542.63	1.53562	0.154691	9.92697	3.17773e-23	5.64893e-21		Hsd11b1	15483	1469.59	-2.15066	0.288068	-7.46582	8.27851e-14	1.44304e-11		Pcmtd2	245867	1464.77	0.633916	0.067218	9.43075	4.07178e-21	7.09759e-19		Abcb1b	18669	3087.18	0.367532	0.0762813	4.81811	1.44923e-06	0.000239575
E2f1	13555	687.647	0.907034	0.0915264	9.91009	3.76311e-23	6.60377e-21		Zranb3	226409	201.168	1.21021	0.162621	7.44186	9.92777e-14	1.70834e-11		Pdcd4	18569	1029.17	0.772512	0.0822031	9.39759	5.58257e-21	9.60632e-19		Adamts5	23794	1931.19	-0.255132	0.0530491	-4.80936	1.51413e-06	0.000245858
Rps2	16898	7521.95	0.505522	0.0512098	9.87158	5.52876e-23	9.57946e-21		Gtse1	29870	457.639	2.49797	0.336566	7.42192	1.15439e-13	1.96129e-11		Calcoco1	67488	4473	0.834128	0.0891265	9.35892	8.05569e-21	1.36865e-18		Il21r	60504	476.095	0.793181	0.164977	4.80782	1.52587e-06	0.000245858
Calcoco1	67488	4473	-0.878367	0.0891344	-9.85441	6.55986e-23	1.12239e-20		Camk2n1	66259	351.837	-0.786267	0.106064	-7.41311	1.23375e-13	2.06992e-11		Stip1	20867	4744.26	-0.606594	0.064922	-9.34342	9.32693e-21	1.56483e-18		Txnrd1	50493	1514.68	-0.724818	0.150896	-4.80343	1.55969e-06	0.000248166
Slbp	20492	517.094	1.45906	0.148256	9.8415	7.45891e-23	1.26046e-20		Ncapd2	68298	1180.68	2.21034	0.298886	7.39525	1.41138e-13	2.3387e-11		Dut	110074	634.351	-1.16408	0.125364	-9.2856	1.60795e-20	2.66443e-18		Yap1	22601	28.6892	1.38739	0.2913	4.76276	1.90966e-06	0.0003001
Chaf1a	27221	615.038	1.79541	0.182987	9.81168	1.00287e-22	1.67406e-20		Mad2l1	56150	578.125	2.1352	0.289781	7.3683	1.72814e-13	2.82867e-11		Gatsl2	80909	1147.42	0.811085	0.0881426	9.20197	3.51457e-20	5.75275e-18		Zranb2	53861	4097.22	0.453956	0.0955569	4.75064	2.02775e-06	0.000314771
Lrrk1	233328	3544.37	-0.763115	0.0777894	-9.81001	1.01958e-22	1.68145e-20		Pgk1	18655	3447.96	0.691382	0.0941824	7.34088	2.1219e-13	3.43134e-11		Zfp207	22680	3164.24	0.528778	0.0574864	9.19831	3.63622e-20	5.88017e-18		Adh7	11529	269.454	0.547581	0.115812	4.72817	2.2655e-06	0.00034744
Ilf2	67781	1211.01	0.515103	0.0526976	9.7747	1.44585e-22	2.35604e-20		Lin9	72568	221.513	1.36665	0.186276	7.33671	2.18903e-13	3.49776e-11		Lrrc59	98238	4475.73	-0.586851	0.063822	-9.19512	3.74576e-20	5.98518e-18		Fancc	14088	2177.99	-0.167695	0.0356312	-4.70641	2.52112e-06	0.00038204
Rrm2	20135	3760.86	1.5572	0.159599	9.75692	1.72303e-22	2.77469e-20		Kntc1	208628	460.405	2.4882	0.339906	7.32027	2.47472e-13	3.90773e-11		Ppp1r3b	244416	54.5636	-1.79729	0.195975	-9.17101	4.68593e-20	7.39936e-18		Cxxc1	74322	1624.21	-0.320437	0.0684913	-4.6785	2.88976e-06	0.00043275
Banf1	23825	2001.55	0.568601	0.0583586	9.74323	1.97194e-22	3.1386e-20		Oip5	70645	105.836	2.31318	0.316297	7.31333	2.60602e-13	4.06722e-11		Srm	20810	711.973	-1.30225	0.142103	-9.16413	4.99463e-20	7.79511e-18		Gbf1	107338	1240.26	1.31109	0.280902	4.66744	3.0498e-06	0.000451405
Mthfd1	108156	1285.26	0.865059	0.0888886	9.73195	2.20337e-22	3.46664e-20		Apaf1	11783	430.252	0.609785	0.0834151	7.31025	2.66638e-13	4.11358e-11		Mettl7a1	70152	580.324	1.29714	0.14162	9.15928	5.22426e-20	8.05978e-18		Eno1b	433182	223.542	0.516864	0.11087	4.66191	3.13287e-06	0.000458371
Pappa2	23850	257.635	-2.64059	0.2718	-9.7152	2.59732e-22	4.04001e-20		Cp	12870	2820.22	-0.796059	0.109137	-7.29414	3.00562e-13	4.48238e-11		Bcl2	12043	643.29	-0.653914	0.0716722	-9.12368	7.26138e-20	1.10753e-17		Ubxn8	108159	1055.82	0.198582	0.0426865	4.6521	3.28572e-06	0.000473787
Slc2a1	20525	1493.33	0.761565	0.0787197	9.67439	3.87411e-22	5.9583e-20		Pkm	18746	36079	0.439892	0.0602997	7.29509	2.98458e-13	4.48238e-11		Ghr	14600	3967.53	1.22282	0.134465	9.09399	9.54666e-20	1.43972e-17		Bend3	331623	2717.03	-0.236264	0.050805	-4.65042	3.31268e-06	0.000473787
Exosc8	69639	333.243	1.17755	0.122157	9.63964	5.4377e-22	8.27015e-20		Lin54	231506	440.138	0.817056	0.111984	7.29618	2.96057e-13	4.48238e-11		Vsig10	231668	380.879	1.07506	0.118535	9.06954	1.1952e-19	1.78244e-17		Cry1	12952	1420.04	-0.524914	0.112935	-4.64792	3.35301e-06	0.000474227
Gatsl2	80909	1147.42	-0.84918	0.088179	-9.63018	5.96266e-22	8.96889e-20		Piezo2	667742	935.395	-1.08632	0.149125	-7.28466	3.22475e-13	4.75633e-11		Mapk14	26416	1162.79	-0.376969	0.0415751	-9.0672	1.22117e-19	1.80117e-17		Npepps	19155	325.062	0.481528	0.104008	4.6297	3.66198e-06	0.000512235
Nasp	50927	791.01	0.910253	0.0946445	9.61759	6.73898e-22	1.00264e-19		Mxra7	67622	2212.81	-0.58743	0.0806627	-7.28255	3.27566e-13	4.77891e-11		Foxs1	14239	122.456	-1.89704	0.209362	-9.06105	1.29206e-19	1.885e-17		Zfp36l1	12192	332.066	0.512669	0.111019	4.61785	3.87732e-06	0.000536461
Nup50	18141	1209.09	0.405756	0.0422054	9.61383	6.98985e-22	1.02879e-19		Incenp	16319	993.126	1.97131	0.271396	7.2636	3.76921e-13	5.43982e-11		Dyrk1b	13549	372.351	0.972245	0.107469	9.04677	1.47261e-19	2.12531e-17		Alkbh5	268420	515.309	0.417797	0.0906645	4.60817	4.06225e-06	0.000554603
Ncapg2	76044	1013.8	2.29365	0.23895	9.59885	8.08406e-22	1.17718e-19		Smc2	14211	1399.75	1.96772	0.271279	7.25349	4.06161e-13	5.74045e-11		Ypel1	106369	115.92	1.44715	0.160248	9.03069	1.70598e-19	2.43593e-17		Mgat3	17309	4024.72	-0.196192	0.0425904	-4.60647	4.09558e-06	0.000554603
Shmt1	20425	138.668	1.71161	0.178418	9.59329	8.53219e-22	1.22935e-19		Mastl	67121	432.384	2.47003	0.340532	7.25344	4.06305e-13	5.74045e-11		Dagla	269060	416.87	-0.748683	0.0831268	-9.00651	2.12717e-19	3.00536e-17		N6amt1	67768	1899.04	-0.292774	0.0635965	-4.60362	4.15216e-06	0.000556345
Fam162a	70186	1742.11	1.12428	0.117464	9.57126	1.05614e-21	1.50588e-19		Brca1	12189	331.088	1.95607	0.269896	7.24749	4.2457e-13	5.93602e-11		Gart	14450	1339.85	-0.497204	0.0552261	-9.00305	2.19523e-19	3.03757e-17		Pde2a	207728	4659.61	-0.25809	0.0566479	-4.55605	5.21245e-06	0.000691139
Pask	269224	233.429	2.25747	0.236079	9.56236	1.15098e-21	1.62419e-19		Cenpc1	12617	589.806	0.803302	0.111059	7.23312	4.72023e-13	6.53144e-11		Gdf15	23886	342.792	-3.18382	0.353593	-9.00418	2.17284e-19	3.03757e-17		S1pr2	14739	1129.91	-0.472511	0.103952	-4.54546	5.48146e-06	0.000719315
Dirc2	224132	1217.98	-0.478082	0.0500873	-9.54496	1.36156e-21	1.90173e-19		Sapcd2	72080	112.749	2.77116	0.383525	7.22551	4.99212e-13	6.83717e-11		Irf2bp2	270110	929.92	-0.769039	0.085525	-8.99198	2.42816e-19	3.32559e-17		Dcaf13	223499	276.27	0.485242	0.106905	4.53901	5.65192e-06	0.000734116
Haus1	225745	213.919	1.01779	0.10665	9.54327	1.38402e-21	1.91358e-19		Ncaph	215387	567.881	2.26218	0.313384	7.21855	5.25434e-13	7.12361e-11		Rgl1	19731	928.676	2.06958	0.230494	8.97888	2.73527e-19	3.70837e-17		Zfp862-ps	58894	738.484	-0.34913	0.0769586	-4.53659	5.71707e-06	0.000735076
Higd1a	56295	664.119	0.970356	0.101706	9.54081	1.41725e-21	1.93993e-19		App	11820	19933	-0.259007	0.0359713	-7.20038	6.0044e-13	7.97931e-11		Fkbp4	14228	3050.71	-0.809649	0.0903238	-8.96385	3.13548e-19	4.20844e-17		Stac2	217154	391.77	0.32223	0.0713687	4.51501	6.3315e-06	0.000805937
Cdt1	67177	229.762	1.39006	0.145897	9.52763	1.60916e-21	2.18081e-19		Trim37	68729	938.187	0.43808	0.0608337	7.20128	5.96496e-13	7.97931e-11		Stag2	20843	2767.3	0.412265	0.0460746	8.94778	3.62713e-19	4.82014e-17		Pgk1	18655	1204.59	0.251568	0.0558801	4.50192	6.73411e-06	0.000848697
Masp1	17174	941.138	-0.781506	0.0821115	-9.51762	1.77188e-21	2.37779e-19		Efcab11	78767	68.3782	2.53087	0.352388	7.18207	6.86646e-13	9.03546e-11		Mcrs1	51812	696.422	0.492896	0.0552272	8.92487	4.46224e-19	5.87178e-17		Zbtb2	381990	627.74	-0.427207	0.0949976	-4.49703	6.89081e-06	0.000859932
Rgl1	19731	928.676	-2.19082	0.230465	-9.50608	1.97975e-21	2.63095e-19		Dnajc9	108671	807.496	0.981892	0.136759	7.17972	6.98568e-13	9.08103e-11		Rnf167	70510	429.765	0.594651	0.0669539	8.8815	6.59656e-19	8.59602e-17		Sgk1	20393	956.227	-0.548345	0.122136	-4.48963	7.13462e-06	0.000881715
Tmem129	68366	656.507	0.571593	0.0603274	9.47485	2.67152e-21	3.51613e-19		Nucks1	98415	3143.84	0.731206	0.101857	7.17873	7.03641e-13	9.08103e-11		Phlda3	27280	5805.64	-0.504509	0.0568502	-8.87435	7.0346e-19	9.07869e-17		Dapk2	13143	2112.77	-0.28182	0.0629204	-4.47899	7.49975e-06	0.000917926
Mcm3	17215	919.325	1.97631	0.209295	9.4427	3.63294e-21	4.73597e-19		4930579G24Rik	75939	240.133	1.54103	0.214881	7.17155	7.41552e-13	9.47915e-11		Hyou1	12282	3538.81	-0.51032	0.0575309	-8.87037	7.29037e-19	9.31917e-17		Spats2	72572	3447.74	-0.422448	0.0944892	-4.47086	7.79053e-06	0.000944435
Dnajc9	108671	807.496	1.28624	0.136575	9.4178	4.60633e-21	5.94825e-19		Tube1	71924	86.9544	1.45035	0.202667	7.15632	8.28741e-13	1.04937e-10		Dirc2	224132	1217.98	0.442956	0.0500225	8.85513	8.35877e-19	1.05841e-16		Pdxk	216134	264.466	0.43165	0.0967366	4.46212	8.11544e-06	0.000973865
Rnase4	58809	1971.33	-1.47392	0.156822	-9.3987	5.52434e-21	7.06702e-19		Serpinb8	20725	338.967	1.89574	0.26514	7.14994	8.68133e-13	1.08898e-10		Ung	22256	61.8682	-1.67249	0.189168	-8.84126	9.4648e-19	1.18726e-16		Tpd52	21985	1369.18	0.292212	0.0655441	4.45826	8.26282e-06	0.000973865
Sigmar1	18391	1087.48	0.606003	0.0645088	9.39411	5.77044e-21	7.3135e-19		Ndc80	67052	455.331	2.95782	0.415366	7.121	1.07144e-12	1.33157e-10		Pik3c3	225326	728.943	0.656694	0.0743808	8.82881	1.05792e-18	1.31476e-16		Pgm2	72157	1397.14	-0.513901	0.115253	-4.45891	8.23792e-06	0.000973865
Rb1cc1	12421	2631.97	-0.482345	0.0513644	-9.39066	5.96274e-21	7.48788e-19		Stmn1	16765	587.463	2.05496	0.288971	7.1113	1.14958e-12	1.38955e-10		Sgk1	20393	1369.26	0.586199	0.0664657	8.81957	1.14896e-18	1.4148e-16		Smim1	68859	1054.41	-0.222279	0.0500331	-4.44263	8.8866e-06	0.00103778
Mcm4	17217	1050.21	1.43189	0.152666	9.3792	6.64776e-21	8.27223e-19		Ttk	22137	288.427	2.62472	0.369179	7.10961	1.16373e-12	1.38955e-10		Tshz1	110796	775.533	0.847007	0.0964219	8.78438	1.57228e-18	1.91847e-16		Trp53cor1	100504267	567.428	0.460481	0.103835	4.43473	9.21879e-06	0.0010502
D430020J02Rik	319545	76.4078	2.04432	0.218186	9.36965	7.27766e-21	8.89434e-19		Kif18a	228421	202.532	2.08361	0.292902	7.11369	1.1298e-12	1.38955e-10		Serpinb8	20725	338.967	2.34234	0.266769	8.78041	1.62881e-18	1.96954e-16		Nubp1	26425	692.704	-0.287617	0.0648266	-4.43672	9.1341e-06	0.0010502
Lima1	65970	6344.41	-0.75124	0.0801777	-9.36969	7.27464e-21	8.89434e-19		Nsl1	381318	190.324	2.2089	0.310702	7.10937	1.16573e-12	1.38955e-10		Ankrd12	106585	1110.26	0.61204	0.0697424	8.77572	1.69819e-18	2.02994e-16		Higd1a	56295	1989.37	-0.429252	0.096815	-4.43374	9.2612e-06	0.0010502
Ttf2	74044	558.496	0.848814	0.090604	9.3684	7.36413e-21	8.92037e-19		Paics	67054	3955.82	0.271327	0.0381674	7.10888	1.16986e-12	1.38955e-10		Rc3h1	381305	1363.68	0.666028	0.0759006	8.775	1.70901e-18	2.02994e-16		Smox	228608	117.382	-0.505162	0.113973	-4.43231	9.32303e-06	0.0010502
Laptm4a	17775	14435.6	-0.333346	0.0356552	-9.34916	8.83499e-21	1.06082e-18		Haus1	225745	213.919	0.760545	0.107295	7.08835	1.35722e-12	1.59795e-10		St3gal4	20443	684.532	-0.520811	0.0593739	-8.77172	1.75962e-18	2.07172e-16		Aspscr1	68938	100.289	-0.808693	0.182951	-4.42028	9.85723e-06	0.00110064
Crebrf	77128	852.66	-1.30192	0.139417	-9.33834	9.78586e-21	1.16477e-18		Rrm2	20135	3760.86	1.13029	0.1596	7.08204	1.4205e-12	1.6579e-10		Ranbp1	19385	1453.97	-0.771688	0.08819	-8.75028	2.12817e-18	2.48386e-16		Mcur1	76137	693.89	0.226117	0.0513494	4.4035	1.0652e-05	0.00117903
Haus3	231123	404.167	0.93841	0.10073	9.31605	1.20755e-20	1.4249e-18		Fam162a	70186	1742.11	0.836346	0.118742	7.04341	1.87596e-12	2.17061e-10		Prpsap1	67763	1023.91	0.452069	0.051867	8.71592	2.88404e-18	3.33703e-16		Aven	74268	664.075	-0.459839	0.104635	-4.39469	1.10933e-05	0.0012173
Cycs	13063	569.716	0.722388	0.0776607	9.30184	1.3804e-20	1.61342e-18		D030056L22Rik	225995	372.758	0.708543	0.100657	7.03916	1.93402e-12	2.21867e-10		Glyr1	74022	1879.3	0.313086	0.0360104	8.69432	3.48927e-18	4.00282e-16		Chid1	68038	485.037	0.31599	0.0720634	4.38489	1.16045e-05	0.00126251
Ppil1	68816	431.76	0.81571	0.087701	9.30103	1.39088e-20	1.61342e-18		Kif20b	240641	667.105	2.70004	0.384368	7.02462	2.14645e-12	2.4415e-10		Hsp90aa1	15519	7072.63	-0.515565	0.0594902	-8.66639	4.46047e-18	5.07359e-16		F3	14066	876.396	0.20509	0.0468603	4.37662	1.20534e-05	0.00130024
Eif1ad	69860	756.81	0.968238	0.104223	9.29005	1.54218e-20	1.7739e-18		Nusap1	108907	832.37	2.85127	0.406263	7.01829	2.24604e-12	2.5333e-10		Klhl24	75785	3335.9	1.12755	0.130214	8.65919	4.75117e-18	5.35885e-16		Kif24	109242	697.729	0.26204	0.0599525	4.37079	1.23801e-05	0.00131689
Mgat3	17309	1129.96	-0.970574	0.104701	-9.27	1.86147e-20	2.11978e-18		Cdca3	14793	436.176	2.82192	0.40231	7.01429	2.31124e-12	2.58512e-10		Hoxc9	15427	330.758	0.784799	0.0906549	8.65699	4.84385e-18	5.41784e-16		Angel2	52477	326.925	0.399431	0.0913994	4.37017	1.24147e-05	0.00131689
2610008E11Rik	72128	873.422	-0.40107	0.0432687	-9.26929	1.87385e-20	2.11978e-18		Pask	269224	233.429	1.66131	0.236927	7.01191	2.35078e-12	2.60762e-10		Xbp1	22433	2597.26	-0.583592	0.0677468	-8.61431	7.03648e-18	7.80526e-16		Eif4a1	13681	764.897	-0.268093	0.0613927	-4.36685	1.26053e-05	0.00132606
Kpnb1	16211	9031.03	0.60028	0.0647996	9.26364	1.97582e-20	2.2168e-18		Rpn2	20014	5003.49	0.433844	0.0618912	7.00978	2.38688e-12	2.61162e-10		Ssbp4	76900	811.347	-0.478426	0.0556199	-8.60172	7.85316e-18	8.63976e-16		Ccl2	20296	165.964	0.880392	0.202491	4.34781	1.37505e-05	0.00143467
Pola1	18968	619.957	1.83128	0.197742	9.26096	2.02601e-20	2.25464e-18		Cdk5rap2	214444	1188.68	0.58869	0.0839858	7.00941	2.3933e-12	2.61162e-10		Fam162a	70186	1742.11	-1.00846	0.117315	-8.59617	8.24198e-18	8.99381e-16		Star	20845	348.498	-0.507665	0.117495	-4.32074	1.55504e-05	0.00160928
Nhp2l1	20826	627.572	0.697265	0.0755358	9.23092	2.68319e-20	2.9619e-18		Uchl5	56207	656.177	0.395923	0.0565419	7.00231	2.51782e-12	2.72534e-10		Apln	30878	115.481	-5.37409	0.626066	-8.5839	9.17092e-18	9.84737e-16		Ccdc157	216516	1043.7	0.237025	0.0551376	4.2988	1.71727e-05	0.00172119
Nup43	69912	329.494	1.00107	0.109234	9.16444	4.98062e-20	5.45398e-18		Lsm6	78651	1192.63	0.556023	0.0794656	6.99703	2.61452e-12	2.80736e-10		Lmbr1l	74775	302.25	0.715207	0.0833168	8.58418	9.14839e-18	9.84737e-16		Kdm3a	104263	5874.89	0.317712	0.0738416	4.30262	1.68791e-05	0.00172119
Mxra8	74761	5632.26	-0.985766	0.10761	-9.16055	5.16347e-20	5.60933e-18		Pole	18973	352.858	1.80724	0.258546	6.99	2.74878e-12	2.9281e-10		Kcnmb2	72413	158.703	2.26856	0.26524	8.55288	1.20056e-17	1.27888e-15		Gprc5b	64297	151.588	1.2356	0.287324	4.30039	1.70501e-05	0.00172119
Asf1b	66929	763.609	2.74879	0.300371	9.1513	5.62532e-20	6.06295e-18		Cep57	74360	363.899	0.578039	0.0828203	6.97944	2.96363e-12	3.13211e-10		Frat2	212398	52.1057	2.313	0.270622	8.54699	1.26342e-17	1.33525e-15		Ccnd3	12445	18.3897	1.22378	0.28465	4.29923	1.71393e-05	0.00172119
Myg1	60315	575.876	0.686184	0.0750077	9.14818	5.79029e-20	6.192e-18		Shcbp1	20419	371.295	2.56137	0.367112	6.97708	3.01368e-12	3.13562e-10		Adh1	11522	202.086	2.95244	0.346622	8.51773	1.62715e-17	1.70622e-15		Spred3	101809	660.343	-0.236687	0.0551785	-4.28949	1.79087e-05	0.00178094
App	11820	19933	-0.328965	0.0360043	-9.13682	6.43179e-20	6.82468e-18		Poc1a	70235	68.9329	1.39109	0.199355	6.97797	2.99473e-12	3.13562e-10		Mgam	232714	684.86	0.775823	0.0913086	8.49672	1.95023e-17	2.02915e-15		Eif5a2	208691	1303.32	-0.328331	0.076611	-4.2857	1.82168e-05	0.00179753
Whsc1	107823	1652.71	0.663931	0.0732077	9.06915	1.19951e-19	1.263e-17		Pdpn	14726	4831.09	-0.818672	0.117467	-6.96937	3.18359e-12	3.28693e-10		Plekhm3	241075	660.236	0.581139	0.0684032	8.49579	1.96589e-17	2.0297e-15		Heg1	77446	1697.98	-0.32017	0.0747827	-4.28133	1.85777e-05	0.00181905
Xrcc6	14375	886.108	0.586745	0.0647049	9.06802	1.21195e-19	1.26635e-17		Cenpn	72155	140.727	1.98845	0.285712	6.95961	3.41218e-12	3.49606e-10		Mkrn1	54484	884.185	0.605577	0.0713527	8.4871	2.1186e-17	2.17067e-15		Chtop	66511	6533.72	-0.268479	0.0629865	-4.26248	2.02172e-05	0.00196446
Arl6ip6	65103	461.217	0.614884	0.0678628	9.06069	1.29628e-19	1.34421e-17		Sun2	223697	4344.09	0.536668	0.0771825	6.95323	3.57009e-12	3.63013e-10		Ddx6	13209	3766.09	0.439811	0.0518322	8.48527	2.15211e-17	2.1883e-15		Aldh3a1	11670	178.559	-0.404422	0.0950694	-4.25397	2.10017e-05	0.00202523
Ube2t	67196	108.241	2.17715	0.240395	9.05654	1.3466e-19	1.38589e-17		Cdkn2c	12580	807.379	1.65332	0.238105	6.94366	3.82074e-12	3.85579e-10		Pgf	18654	137.088	-1.83336	0.216163	-8.48136	2.2258e-17	2.22946e-15		Gm17455	100302688	230.399	0.594883	0.140082	4.24666	2.16978e-05	0.00207663
Impdh2	23918	1052.89	0.809361	0.089536	9.03951	1.57376e-19	1.60758e-17		Ska3	219114	175.898	2.49265	0.359087	6.94164	3.87563e-12	3.88199e-10		Polk	27015	553.337	-0.692375	0.081629	-8.48198	2.21399e-17	2.22946e-15		Trim16	94092	1564.58	-0.316861	0.0746966	-4.24197	2.21571e-05	0.00210476
Anp32b	67628	2505.6	0.804743	0.0890991	9.032	1.68561e-19	1.70908e-17		Uevld	54122	358.18	0.710002	0.102319	6.93908	3.94659e-12	3.92379e-10		Set	56086	3343.32	-0.48621	0.0574414	-8.46445	2.57366e-17	2.55879e-15		Tfrc	22042	3445.42	0.123761	0.0292186	4.23569	2.27848e-05	0.00214835
Trim37	68729	938.187	0.554995	0.0614597	9.03023	1.71314e-19	1.72423e-17		Fanci	208836	131.41	2.51098	0.363605	6.90579	4.99259e-12	4.92724e-10		Ranbp9	56705	1701.52	0.498798	0.058942	8.46252	2.6166e-17	2.58235e-15		D16Ertd472e	67102	1624.07	1.33601	0.315866	4.22967	2.34029e-05	0.00219041
4632428N05Rik	74048	592.993	-1.73371	0.192115	-9.02434	1.80784e-19	1.80625e-17		Trip13	69716	152.693	1.86579	0.270353	6.90132	5.15216e-12	5.04761e-10		Eya1	14048	482.004	1.28747	0.152202	8.45895	2.69805e-17	2.62414e-15		Itsn1	16443	74.0729	-0.570593	0.135351	-4.21564	2.49066e-05	0.00220325
Mcm6	17219	1640.73	1.58033	0.175194	9.02047	1.87288e-19	1.85768e-17		Cenpk	60411	75.3626	2.38214	0.345843	6.88793	5.66102e-12	5.50596e-10		Snx13	217463	2452.67	0.433798	0.0512799	8.45942	2.68716e-17	2.62414e-15		Epc1	13831	637.927	0.563115	0.133471	4.219	2.45391e-05	0.00220325
Nup205	70699	1476.33	0.841521	0.0933465	9.01502	1.96832e-19	1.9383e-17		Ccdc77	67200	152.992	1.06486	0.154899	6.87458	6.21722e-12	6.00342e-10		Arhgef11	213498	914.691	0.381419	0.0453566	8.40934	4.12326e-17	3.98147e-15		Tmco4	77056	3279.02	-1.27366	0.302067	-4.21649	2.4813e-05	0.00220325
Ppm1g	14208	2283.21	0.392538	0.0435549	9.01249	2.01428e-19	1.96939e-17		Kpna2	16647	685.166	1.50519	0.219389	6.86082	6.84666e-12	6.56399e-10		Nox4	50490	796.529	1.66077	0.198165	8.3807	5.26138e-17	5.04416e-15		St3gal2	20444	390.143	0.371423	0.088003	4.22057	2.43686e-05	0.00220325
Rcc1	100088	603.158	1.21307	0.134654	9.00881	2.08304e-19	2.02217e-17		Ccng2	12452	1393.19	0.86797	0.126614	6.85526	7.1185e-12	6.72849e-10		Mgea5	76055	2755.09	0.494359	0.059002	8.37868	5.35247e-17	5.0951e-15		Fpgs	14287	2332.05	-0.254744	0.0603435	-4.22156	2.42617e-05	0.00220325
Gdf15	23886	342.792	3.18311	0.353831	8.99611	2.33848e-19	2.25417e-17		Ccdc18	73254	80.5064	2.67628	0.390359	6.85593	7.08498e-12	6.72849e-10		Zbtb39	320080	542.501	0.557647	0.0665925	8.37402	5.56869e-17	5.22678e-15		Fus	233908	627.963	0.271095	0.0643095	4.21548	2.49248e-05	0.00220325
Ctla2b	13025	121.101	-2.25328	0.250644	-8.98995	2.47336e-19	2.36751e-17		Ncaph2	52683	3296.55	0.545117	0.0796555	6.84343	7.73216e-12	7.25741e-10		Cdk19	78334	1070.47	0.865317	0.103329	8.3744	5.55079e-17	5.22678e-15		Apln	30878	79.3035	0.671046	0.158941	4.22199	2.42152e-05	0.00220325
Zfp36l1	12192	1899.14	-0.57419	0.0639757	-8.97512	2.83031e-19	2.69036e-17		Alg13	67574	239.121	0.696405	0.101799	6.841	7.86439e-12	7.33027e-10		Arhgef5	54324	2413.91	0.429489	0.051347	8.36444	6.04002e-17	5.6298e-15		Peak1	244895	561.509	-0.276225	0.0655084	-4.21664	2.47965e-05	0.00220325
Mlkl	74568	391.707	1.04415	0.116417	8.969	2.99212e-19	2.82456e-17		H2-T23	15040	652.724	-0.770277	0.112781	-6.82984	8.50097e-12	7.86896e-10		Hes1	15205	682.527	-0.895823	0.107227	-8.35447	6.57294e-17	6.04261e-15		Trit1	66966	2051.61	-0.252399	0.0599321	-4.21141	2.53781e-05	0.00222784
2310036O22Rik	68544	3646.19	0.484038	0.0540221	8.95999	3.24694e-19	3.04412e-17		Haus4	219072	435.674	0.93041	0.136396	6.82139	9.01636e-12	8.28888e-10		Tmem127	69470	2126.05	0.339167	0.0405953	8.35485	6.55181e-17	6.04261e-15		Zfp646	233905	382.606	0.381458	0.0907249	4.20456	2.61592e-05	0.00228069
2700029M09Rik	72612	571.983	0.913668	0.102035	8.95448	3.41344e-19	3.17844e-17		Slc37a3	72144	814.899	0.352631	0.0517531	6.8137	9.51187e-12	8.68492e-10		Mapk11	19094	328.023	-0.814818	0.097735	-8.33701	7.61927e-17	6.95686e-15		Mrgbp	73247	3770.88	0.452907	0.108444	4.17642	2.96128e-05	0.00256423
Psrc1	56742	181.656	2.09229	0.234123	8.9367	4.00967e-19	3.7084e-17		Gramd4	223752	961.486	-0.459952	0.0676848	-6.7955	1.07934e-11	9.65798e-10		Mars	216443	3791.47	-0.73754	0.0884772	-8.33594	7.68881e-17	6.97292e-15		Adam17	11491	115.468	-2.67435	0.640746	-4.1738	2.99562e-05	0.00257643
Ezh1	14055	1830.29	-0.712899	0.0797789	-8.93594	4.0372e-19	3.70881e-17		Ccdc14	239839	151.677	1.00373	0.147685	6.79644	1.07236e-11	9.65798e-10		Fgf21	56636	114.721	-3.30978	0.397775	-8.32072	8.74309e-17	7.87582e-15		Srsf6	67996	1883.17	-0.364142	0.0873992	-4.16643	3.09413e-05	0.0026433
Atad2	70472	1382.65	1.98272	0.222345	8.9173	4.77774e-19	4.35985e-17		Slc43a3	58207	482.788	0.995599	0.146489	6.79643	1.07241e-11	9.65798e-10		Ick	56542	517.689	0.779882	0.0937598	8.31787	8.95552e-17	8.0134e-15		Gpn1	74254	417.062	-0.335597	0.0807509	-4.15596	3.23924e-05	0.00273062
Mb21d1	214763	106.22	1.42449	0.159875	8.91001	5.10288e-19	4.62571e-17		Sgol1	72415	243.096	2.66004	0.391638	6.79208	1.10529e-11	9.82467e-10		Orc6	56452	827.114	-0.742058	0.0892221	-8.31697	9.02406e-17	8.02125e-15		Thg1l	66628	903.495	0.23569	0.0567083	4.15618	3.23612e-05	0.00273062
Dck	13178	508.93	1.84018	0.206929	8.8928	5.95871e-19	5.36597e-17		Cdca2	108912	295.41	2.2836	0.33713	6.77366	1.25568e-11	1.1088e-09		Nudt5	53893	516.209	-0.624123	0.0750907	-8.31159	9.443e-17	8.33842e-15		Prepl	213760	392.22	0.345463	0.0832357	4.15042	3.31861e-05	0.00277911
Pcmtd2	245867	1464.77	-0.598775	0.0673474	-8.89085	6.0644e-19	5.42546e-17		Fen1	14156	634.873	0.987181	0.145795	6.77103	1.27869e-11	1.11663e-09		Ccnd3	12445	6534.1	-0.523013	0.0629441	-8.30916	9.638e-17	8.40008e-15		D630045J12Rik	330286	1838.21	-0.184529	0.044559	-4.14122	3.45467e-05	0.00285549
Nmral1	67824	190.865	0.828858	0.0932847	8.88526	6.37737e-19	5.6684e-17		Dscc1	72107	74.3133	2.03506	0.300567	6.77075	1.28119e-11	1.11663e-09		Desi1	28075	1228.25	-0.419669	0.0505027	-8.30984	9.58274e-17	8.40008e-15		Fam126a	84652	3662.6	0.288969	0.0697606	4.14229	3.43851e-05	0.00285549
Hsd17b11	114664	412.72	-1.01639	0.114569	-8.8714	7.22293e-19	6.37855e-17		Mtss1l	244654	4194.25	-0.434694	0.0645166	-6.73771	1.60903e-11	1.39331e-09		Jund	16478	5428.89	0.342026	0.0412161	8.29836	1.05555e-16	9.1404e-15		Col4a5	12830	512.797	0.269042	0.0650576	4.13545	3.54259e-05	0.00290927
Cyth3	19159	1232.37	-0.678678	0.0767479	-8.84295	9.32199e-19	8.12735e-17		Ssrp1	20833	3990.14	0.542429	0.080603	6.72963	1.70094e-11	1.46346e-09		Fbxo33	70611	304.963	0.857917	0.103426	8.29497	1.08616e-16	9.34516e-15		Coq7	12850	329.703	0.431402	0.104424	4.13123	3.60822e-05	0.00294069
Sepp1	20363	1358.31	-1.82584	0.206461	-8.84349	9.27782e-19	8.12735e-17		Scarf2	224024	980.897	-0.67634	0.100581	-6.7243	1.76441e-11	1.5084e-09		Relt	320100	223.837	-1.06203	0.128783	-8.24671	1.62813e-16	1.3919e-14		Slc11a2	18174	1651.9	-0.204013	0.0493974	-4.13004	3.62706e-05	0.00294069
Xrcc2	57434	230.176	1.26912	0.143663	8.83402	1.00976e-18	8.74783e-17		Pla2g16	225845	3027.51	-0.394627	0.058732	-6.71912	1.8283e-11	1.55313e-09		Csnk1e	27373	2383.28	0.388849	0.0472579	8.22822	1.90014e-16	1.61416e-14		Masp1	17174	265.278	0.372419	0.0902209	4.12786	3.66163e-05	0.00294993
Dhfr	13361	287.619	1.81856	0.206095	8.82389	1.10548e-18	9.51685e-17		Nek2	18005	785.602	2.78763	0.415528	6.70864	1.96444e-11	1.65828e-09		Zbtb44	235132	539.781	0.544039	0.0662356	8.21368	2.14505e-16	1.81074e-14		Gps2	56310	1360.81	0.407575	0.0990788	4.11365	3.89458e-05	0.00310786
Pole4	66979	842.117	0.591388	0.0670895	8.81491	1.19777e-18	1.02469e-16		Tnfrsf1b	21938	1677.57	-0.701211	0.104595	-6.70409	2.02672e-11	1.70016e-09		Foxn3	71375	271.867	0.905096	0.110224	8.21145	2.18526e-16	1.83316e-14		Srgap2	14270	574.802	-0.338751	0.0823623	-4.11294	3.90649e-05	0.00310786
Eri1	67276	1062.44	0.787563	0.0894054	8.80889	1.26387e-18	1.07453e-16		Ccdc34	68201	488.051	1.11564	0.166671	6.69368	2.1763e-11	1.81431e-09		Pgm2	72157	1989.49	-0.791458	0.0965461	-8.19772	2.44988e-16	2.02977e-14		Clasp1	76707	256.142	0.330229	0.0805554	4.0994	4.14216e-05	0.00327488
Vrk1	22367	295.679	1.26123	0.143253	8.80423	1.31756e-18	1.11326e-16		Rplp1	56040	6486.76	0.559301	0.0835809	6.69173	2.20547e-11	1.82727e-09		Mcur1	76137	697.767	0.500605	0.0610662	8.19775	2.44933e-16	2.02977e-14		Gramd4	223752	1592.8	-0.344572	0.0843762	-4.08376	4.43131e-05	0.0034605
Pgam1	18648	1071.89	0.897647	0.102224	8.78122	1.61715e-18	1.35801e-16		Rad18	58186	188.709	1.58422	0.236936	6.68627	2.28927e-11	1.88506e-09		Vwa5a	67776	1920.44	1.12195	0.136885	8.19629	2.47912e-16	2.0414e-14		Prpf40b	54614	941.095	-0.331451	0.0811606	-4.08389	4.42881e-05	0.0034605
Ank	11732	9461.77	-0.871861	0.0993445	-8.77614	1.69183e-18	1.41206e-16		Neil3	234258	201.443	2.74116	0.410122	6.68377	2.32868e-11	1.89713e-09		Ubl7	69459	742.995	0.444325	0.0542664	8.18785	2.65941e-16	2.1765e-14		Thoc1	225160	458.036	0.293005	0.0719307	4.07343	4.63251e-05	0.00359556
Nup155	170762	1171.38	0.651985	0.0743724	8.7665	1.84314e-18	1.52902e-16		Snrpa1	68981	549.576	0.509064	0.0761667	6.68355	2.33219e-11	1.89713e-09		Cir1	66935	243.255	0.76227	0.0931426	8.1839	2.74807e-16	2.23543e-14		Txnrd3	232223	1509.9	-0.254627	0.0627526	-4.05763	4.95739e-05	0.0038244
Bmf	171543	321.269	-1.88115	0.214652	-8.76371	1.88924e-18	1.55783e-16		Fpgs	14287	382.627	-0.607247	0.0914756	-6.63835	3.17212e-11	2.56483e-09		Ube2b	22210	3103.21	0.443226	0.0542397	8.17163	3.0426e-16	2.46011e-14		Osgin1	71839	3443.14	-0.257304	0.0635126	-4.05122	5.09512e-05	0.00386046
Lyar	17089	526.48	0.731437	0.0835811	8.75123	2.11039e-18	1.72976e-16		0610009O20Rik	66839	722.14	0.34344	0.0517779	6.63296	3.29032e-11	2.64447e-09		Tubg1	103733	881.643	-0.690411	0.0845167	-8.16893	3.11132e-16	2.5006e-14		Phlpp1	98432	961.437	-0.268605	0.0662986	-4.05143	5.09048e-05	0.00386046
Ptma	19231	3870.11	0.69886	0.0798881	8.74799	2.17183e-18	1.76952e-16		Cdca5	67849	193.979	2.26067	0.341261	6.62445	3.48535e-11	2.78454e-09		Ccpg1	72278	1855.26	0.426849	0.052265	8.16701	3.16132e-16	2.52567e-14		Man1a2	17156	773.781	-0.263111	0.0649459	-4.05124	5.09475e-05	0.00386046
Ctla2a	13024	886.675	-1.96239	0.224512	-8.74068	2.31718e-18	1.87678e-16		4833420G17Rik	67392	153.269	0.865876	0.130734	6.62319	3.51518e-11	2.79176e-09		Ifrd1	15982	1358.67	-1.12173	0.138082	-8.12366	4.52329e-16	3.5924e-14		Prpf39	328110	877.939	0.266478	0.0660062	4.03717	5.41004e-05	0.00407482
Prim1	19075	422.534	1.50763	0.172621	8.73377	2.46324e-18	1.98334e-16		Synj2	20975	2076.12	-0.383599	0.0580311	-6.61024	3.83704e-11	3.02945e-09		Hspa5	14828	17951.5	-0.761342	0.0938154	-8.11531	4.84534e-16	3.82554e-14		Arl5a	75423	254.449	0.377422	0.0935582	4.03409	5.48153e-05	0.00410438
Hs2st1	23908	2879.3	-0.693729	0.0795635	-8.71919	2.80209e-18	2.24298e-16		Mif	17319	3784.56	0.741915	0.112477	6.59613	4.22028e-11	3.31255e-09		Exosc2	227715	431.945	-0.719433	0.0886647	-8.11408	4.89468e-16	3.84189e-14		Hyou1	12282	330.856	0.481323	0.119356	4.03267	5.51455e-05	0.00410496
Tmem43	74122	3372.27	0.55807	0.0641998	8.69271	3.53901e-18	2.8164e-16		Brd8	78656	1184.06	0.552607	0.0839136	6.58542	4.53596e-11	3.53963e-09		Fbxl20	72194	1461.32	0.761697	0.0941649	8.08896	6.01743e-16	4.6957e-14		Taf4b	72504	592.575	-0.327259	0.0813164	-4.02451	5.70937e-05	0.00421448
Cep295	319675	419.129	0.890796	0.10252	8.68904	3.65524e-18	2.89208e-16		Gins1	69270	96.0874	1.34989	0.205125	6.58081	4.67896e-11	3.63012e-09		Aktip	14339	1574.87	0.421519	0.0521937	8.07606	6.68921e-16	5.18974e-14		Pex6	224824	1769.28	0.262282	0.0651835	4.02375	5.7279e-05	0.00421448
Htra3	78558	609.42	-2.93073	0.337385	-8.68662	3.73381e-18	2.93726e-16		Mis18a	66578	172.194	1.43813	0.218885	6.57024	5.0235e-11	3.87503e-09		Cdkn1b	12576	1447.13	0.672223	0.0832449	8.07525	6.73386e-16	5.19436e-14		Sympk	68188	730.857	0.323142	0.080415	4.01843	5.85866e-05	0.00428591
2810408I11Rik	69941	31.1689	2.20943	0.254389	8.68523	3.77974e-18	2.9564e-16		Hmgb2	97165	646.984	2.02719	0.308729	6.56627	5.15926e-11	3.95701e-09		Slc16a1	20501	2178.11	-0.831728	0.103049	-8.07122	6.95984e-16	5.338e-14		Utp14b	195434	1573.19	-0.193133	0.0482942	-3.99909	6.35865e-05	0.00459882
Dnaaf2	109065	170.93	1.24984	0.144001	8.67937	3.97964e-18	3.09508e-16		Tinf2	28113	307.086	0.599097	0.0913637	6.55727	5.48015e-11	4.17924e-09		Pgm2l1	70974	163.095	1.21865	0.151001	8.07049	7.00143e-16	5.33938e-14		Gnptab	432486	3538.6	-0.232242	0.0580568	-4.00025	6.32743e-05	0.00459882
Fkbp4	14228	3050.71	0.783556	0.0903498	8.67247	4.22846e-18	3.27001e-16		Pkn3	263803	83.2388	1.71963	0.262393	6.55364	5.6152e-11	4.25803e-09		Setd1b	208043	728.814	0.641797	0.0796646	8.05623	7.86805e-16	5.96638e-14		Ppard	19015	110.397	0.641978	0.160626	3.99672	6.42264e-05	0.00461886
Srm	20810	711.973	1.23017	0.142095	8.65739	4.82686e-18	3.7118e-16		H6pd	100198	877.993	-0.438474	0.0669339	-6.55084	5.72132e-11	4.31413e-09		Abhd4	105501	2567.37	0.851748	0.105989	8.03618	9.26863e-16	6.98896e-14		Mex3d	237400	818.667	-0.317194	0.0794031	-3.99473	6.47682e-05	0.00463165
Cplx2	12890	573.895	-0.886083	0.102364	-8.65622	4.87667e-18	3.72915e-16		Rnaseh2b	67153	278.189	0.636779	0.097545	6.52806	6.66278e-11	4.99597e-09		Eif5a	276770	9881.15	-0.365384	0.0454873	-8.03265	9.5391e-16	7.15273e-14		Cd81	12520	2185.08	-0.195126	0.0489959	-3.9825	6.8194e-05	0.0048494
Pkm	18746	36079	0.521325	0.06028	8.6484	5.22244e-18	3.97137e-16		Tmpo	21917	3350.35	1.10265	0.169144	6.51899	7.07804e-11	5.27786e-09		Glul	14645	3587.81	1.09524	0.136482	8.02485	1.0165e-15	7.5797e-14		Irf2bp2	270110	286.296	0.456826	0.115364	3.95988	7.49883e-05	0.00527362
Wdhd1	218973	225.577	1.86736	0.216083	8.64186	5.53073e-18	4.18258e-16		Mxd3	17121	299.107	2.83484	0.435017	6.51662	7.19071e-11	5.33225e-09		Slc12a6	107723	1431.96	0.576025	0.0720016	8.00016	1.24253e-15	9.21393e-14		Tatdn2	381801	864.27	0.24002	0.0606018	3.96062	7.47566e-05	0.00527362
Slc19a2	116914	343.959	1.50174	0.17396	8.63265	5.99492e-18	4.50871e-16		Sass6	72776	146.965	1.41196	0.216977	6.50743	7.64453e-11	5.63763e-09		Plscr4	235527	417.937	0.965272	0.121008	7.97692	1.50033e-15	1.10645e-13		Ftl1	14325	923.461	-0.182187	0.0460515	-3.95615	7.6168e-05	0.00532716
Dtl	76843	304.372	2.20597	0.255613	8.63013	6.12814e-18	4.58371e-16		Gapdh	14433	9902.11	0.431224	0.0663982	6.49451	8.3304e-11	6.10987e-09		Heca	380629	1013.4	0.709188	0.0889152	7.976	1.51148e-15	1.10858e-13		Srp68	217337	1374.98	0.275249	0.0696133	3.95398	7.68628e-05	0.00534638
Psmc3ip	19183	112.83	1.49347	0.174152	8.57571	9.84787e-18	7.32596e-16		Brca2	12190	280.343	1.36985	0.211145	6.48772	8.71423e-11	6.35665e-09		Pop5	117109	295.047	-0.66692	0.0836727	-7.97058	1.57935e-15	1.15207e-13		Sema4f	20355	8867.01	-0.142557	0.0362049	-3.93751	8.23329e-05	0.00567091
Nudc	18221	1846.55	0.459016	0.0535706	8.56843	1.04908e-17	7.76208e-16		Wdr90	106618	344.981	1.30565	0.201368	6.48391	8.93755e-11	6.48431e-09		Ccne1	12447	276.748	-1.58484	0.199151	-7.95798	1.74864e-15	1.26866e-13		Zbtb14	22666	929.869	-0.336067	0.0853557	-3.93725	8.24196e-05	0.00567091
Piezo2	667742	935.395	-1.279	0.149567	-8.55138	1.21628e-17	8.95081e-16		Lsm4	50783	832.641	0.404595	0.0624815	6.47544	9.45388e-11	6.82204e-09		Grhpr	76238	459.265	-0.820727	0.103148	-7.95681	1.76532e-15	1.27388e-13		Brd1	223770	904.614	0.342327	0.0870405	3.93296	8.39051e-05	0.00571138
Sf3a3	75062	1056.59	0.365166	0.042815	8.52893	1.47704e-17	1.08116e-15		Brip1	237911	175.053	2.30083	0.355548	6.47123	9.72111e-11	6.97737e-09		Dnase2a	13423	1024.52	1.3595	0.170887	7.95558	1.78299e-15	1.27975e-13		Sipa1l1	217692	9987.69	0.881937	0.22422	3.93335	8.37692e-05	0.00571138
H2-T23	15040	652.724	-0.974031	0.114274	-8.52362	1.54647e-17	1.12296e-15		Chaf1a	27221	615.038	1.18753	0.183567	6.46919	9.85296e-11	7.03438e-09		Eif1ad	69860	756.81	-0.825027	0.103763	-7.9511	1.84862e-15	1.3198e-13		Kank1	107351	2849.94	-0.12567	0.0319639	-3.93161	8.43794e-05	0.00571311
Snrnp40	66585	545.241	0.611545	0.0717497	8.52331	1.55055e-17	1.12296e-15		Rbl1	19650	539.897	1.43232	0.221472	6.46727	9.97865e-11	7.08642e-09		Jmjd6	107817	930.334	-0.498624	0.0627721	-7.94341	1.96696e-15	1.39685e-13		Mettl25	216292	98.8299	0.617437	0.15736	3.92373	8.71869e-05	0.00587197
Nup188	227699	1672.2	0.730018	0.0857118	8.51713	1.63558e-17	1.1783e-15		Gsg2	14841	122.796	2.34419	0.36301	6.45766	1.06334e-10	7.51168e-09		Atg14	100504663	404.065	0.563604	0.0710237	7.93543	2.09763e-15	1.48181e-13		Per2	18627	375.284	0.369457	0.0942289	3.92084	8.82397e-05	0.0059116
Dusp1	19252	834.122	-0.912213	0.107271	-8.50383	1.83444e-17	1.31465e-15		Gas2l3	237436	471.005	2.27429	0.352679	6.44863	1.12869e-10	7.93157e-09		BC005537	79555	3685.01	0.365856	0.0462197	7.91559	2.46081e-15	1.72927e-13		Slc9a2	226999	1995.61	0.237633	0.0607043	3.9146	9.05554e-05	0.00603497
Aarsd1	69684	541.584	0.456768	0.0537191	8.50291	1.84897e-17	1.31816e-15		Pi4k2b	67073	877.211	0.666289	0.103348	6.44704	1.14057e-10	7.9733e-09		Chac1	69065	669.691	-3.07521	0.390012	-7.88492	3.14726e-15	2.20013e-13		Ccdc9	243846	1493.47	-0.324388	0.0829453	-3.91087	9.19651e-05	0.006097
Pdk4	27273	651.922	-1.23327	0.145193	-8.49397	1.9969e-17	1.41625e-15		Gpi1	14751	9570.31	0.3502	0.0543384	6.4448	1.15752e-10	8.04984e-09		Arid4b	94246	1114.52	0.516164	0.065582	7.87052	3.53172e-15	2.4561e-13		Inpp4a	269180	273.91	-0.420287	0.107667	-3.90358	9.47821e-05	0.0062512
Pole	18973	352.858	2.19838	0.25893	8.49026	2.06172e-17	1.45468e-15		Tpx2	72119	1449.83	2.48239	0.385437	6.44048	1.191e-10	8.24001e-09		Ccar1	67500	2776.48	0.505341	0.0642132	7.86974	3.55386e-15	2.45876e-13		D10Wsu102e	28109	152.608	0.432754	0.110918	3.90158	9.55673e-05	0.0062705
U2af2	22185	2228.1	0.52605	0.0620014	8.48448	2.16686e-17	1.52102e-15		Rangap1	19387	2776.24	0.91757	0.142495	6.43932	1.20009e-10	8.26033e-09		Hlf	217082	99.2153	2.46089	0.312972	7.86297	3.75127e-15	2.58203e-13		Tle1	21885	358.299	0.644536	0.165485	3.89484	9.82649e-05	0.00641443
Snrpd3	67332	1359.7	0.57039	0.0675332	8.44607	3.01269e-17	2.09329e-15		Fut10	171167	292.485	0.897393	0.139486	6.43355	1.24656e-10	8.53637e-09		Pik3ca	18706	2181.53	0.381991	0.0485902	7.86149	3.79598e-15	2.59947e-13		Prickle1	106042	626.596	-0.368378	0.0949198	-3.88094	0.000104053	0.00675759
Pbdc1	67683	973.97	0.611553	0.0724057	8.4462	3.0095e-17	2.09329e-15		Melk	17279	269.703	2.34152	0.364314	6.42721	1.2997e-10	8.85514e-09		Yipf4	67864	1969.83	0.477815	0.0609851	7.83495	4.69041e-15	3.19567e-13		Cdk18	18557	669.121	0.212165	0.0546979	3.87885	0.000104951	0.00678133
Mad1l1	17120	598.248	0.83731	0.0995555	8.41048	4.08321e-17	2.82278e-15		Mrm1	217038	281.164	-0.507484	0.0790039	-6.42353	1.33149e-10	9.02587e-09		Pim1	18712	395.371	1.44969	0.185643	7.809	5.76418e-15	3.90741e-13		Ctdp1	67655	751.763	-0.286981	0.0740236	-3.87689	0.000105801	0.00680173
Nbl1	17965	3704.13	-0.706023	0.0842008	-8.385	5.07276e-17	3.48924e-15		Vrk1	22367	295.679	0.911293	0.141904	6.42192	1.3457e-10	9.0764e-09		N4bp2	333789	245.745	0.873241	0.111852	7.80715	5.84974e-15	3.93274e-13		Snhg17	68108	934.277	0.28145	0.0727501	3.86872	0.000109407	0.00696323
Lsm2	27756	340.717	0.970658	0.11586	8.37782	5.3916e-17	3.69001e-15		Aarsd1	69684	541.584	0.346545	0.0542034	6.39342	1.62217e-10	1.08864e-08		Tmem45a	56277	546.842	-1.39918	0.179224	-7.80692	5.86015e-15	3.93274e-13		Zcchc2	227449	453.741	0.363885	0.0940489	3.86911	0.000109234	0.00696323
Nfyb	18045	489.843	0.609609	0.072842	8.36892	5.81508e-17	3.96004e-15		Cks1b	54124	533.518	1.48511	0.232379	6.3909	1.64909e-10	1.1012e-08		Hs3st1	15476	1306.9	0.826636	0.106044	7.79525	6.42814e-15	4.29247e-13		Tspan31	67125	698.965	-0.284416	0.0736569	-3.86136	0.000112758	0.00714078
Gins1	69270	96.0874	1.70332	0.203924	8.35272	6.6706e-17	4.49789e-15		Ckap2	80986	755.268	2.83407	0.443944	6.38383	1.72707e-10	1.14756e-08		Vars	22321	3226.6	-0.656254	0.0842054	-7.79349	6.51825e-15	4.33109e-13		Zfp385a	29813	1095.93	-0.273369	0.0708484	-3.8585	0.000114084	0.00718899
Metrn	70083	413.659	0.784535	0.0941345	8.33419	7.80334e-17	5.23589e-15		Ercc6l	236930	254.753	2.17987	0.341541	6.38245	1.74276e-10	1.15228e-08		Ldb1	16825	1504.85	0.426136	0.0546932	7.79139	6.62755e-15	4.38202e-13		Ltv1	353258	699.298	0.220953	0.0573441	3.85311	0.000116626	0.00731296
Rfc1	19687	1404.4	0.569847	0.0684252	8.32803	8.21967e-17	5.47335e-15		Kif11	16551	926.744	2.69671	0.423114	6.37349	1.84776e-10	1.21572e-08		Ank	11732	9461.77	0.773327	0.0993484	7.78399	7.02733e-15	4.62357e-13		Tnk2	51789	189.723	0.510667	0.132749	3.84687	0.000119636	0.00746493
Fancb	237211	99.0884	2.06926	0.248476	8.32778	8.23721e-17	5.47335e-15		Tcf19	106795	458.039	2.04378	0.320732	6.37222	1.86311e-10	1.21984e-08		Rin1	225870	1621.22	-1.22906	0.158492	-7.7547	8.85495e-15	5.79762e-13		Pgd	110208	504.65	0.247894	0.0646008	3.83733	0.000124379	0.00770259
Itgb5	16419	7200.08	-0.997401	0.119795	-8.32587	8.37136e-17	5.53561e-15		Dhx40	67487	982.61	0.321642	0.0505018	6.36893	1.90357e-10	1.24028e-08		Klhl33	546611	106.038	1.56999	0.202504	7.75291	8.98099e-15	5.8516e-13		Stoml2	66592	1712.82	-0.151744	0.0395497	-3.83679	0.000124655	0.00770259
Nup85	445007	939.21	0.849834	0.102129	8.32116	8.71063e-17	5.73226e-15		Rpl41	67945	7681.43	0.332369	0.0522159	6.36528	1.94934e-10	1.26396e-08		Hs6st1	50785	1674.56	-1.08641	0.140223	-7.74769	9.35765e-15	6.06756e-13		Agpat3	28169	439.076	-0.270563	0.070649	-3.82969	0.000128307	0.00788994
Nelfe	27632	755.332	0.413727	0.0497248	8.32034	8.77148e-17	5.74469e-15		Cep57l1	103268	244.43	0.801353	0.125924	6.36381	1.96811e-10	1.27e-08		Mgst1	56615	813.321	1.39947	0.180804	7.74024	9.92266e-15	6.40298e-13		Btbd10	68815	967.937	0.288956	0.0755148	3.82648	0.000129991	0.00789106
Tcp11l2	216198	816.321	-1.05194	0.126766	-8.29828	1.05627e-16	6.88486e-15		Spc25	66442	530.502	2.53436	0.398459	6.36039	2.01238e-10	1.29235e-08		Fbxo32	67731	1686.54	1.41278	0.182678	7.73368	1.0448e-14	6.7097e-13		Pdpk1	18607	991.493	-0.282088	0.073727	-3.82611	0.000130185	0.00789106
Gmnn	57441	225.412	1.71398	0.206863	8.28558	1.17534e-16	7.62466e-15		Rplp0	11837	16264.1	0.499782	0.0786212	6.35683	2.05955e-10	1.31634e-08		Slc43a2	215113	900.469	1.15991	0.150415	7.7114	1.24448e-14	7.95402e-13		Myl12b	67938	3366.27	0.528612	0.138152	3.82632	0.000130073	0.00789106
Hprt	15452	1387.87	0.525888	0.0635132	8.27998	1.23198e-16	7.9544e-15		C330027C09Rik	224171	577.846	2.20351	0.346921	6.35163	2.1305e-10	1.35524e-08		Brd1	223770	1995.71	0.470095	0.060972	7.71001	1.25809e-14	8.00286e-13		Fah	14085	864.405	-0.219471	0.0574023	-3.82339	0.000131628	0.00794073
Erh	13877	538.861	0.773129	0.0935682	8.26274	1.42367e-16	9.1489e-15		Prim1	19075	422.534	1.10092	0.17335	6.35083	2.14158e-10	1.35586e-08		P2ry14	140795	14.217	3.66344	0.475706	7.70106	1.34947e-14	8.5437e-13		AA414768	245350	2700.08	-0.218201	0.0571014	-3.82129	0.000132754	0.00797087
Dsn1	66934	250.56	1.20954	0.146745	8.24247	1.68696e-16	1.07902e-14		Chaf1b	110749	217.239	1.46793	0.231509	6.34069	2.28743e-10	1.4414e-08		Nop56	67134	1175.04	-1.18288	0.153959	-7.68311	1.55277e-14	9.78464e-13		Bzw1	66882	533.167	0.281863	0.0737844	3.82009	0.0001334	0.00797208
Fgfr1	14182	5923.99	-0.866041	0.10508	-8.24176	1.69698e-16	1.08038e-14		Plk4	20873	615.358	1.68084	0.265124	6.33985	2.29996e-10	1.44253e-08		Hbp1	73389	2887	0.856261	0.111598	7.67273	1.68378e-14	1.05606e-12		Ifit3	15959	89.0674	0.497079	0.130231	3.81689	0.000135143	0.00803849
Pgk1	18655	3447.96	0.771026	0.0938036	8.21957	2.04228e-16	1.2942e-14		F2r	14062	3261.27	-0.404011	0.0637442	-6.33801	2.32758e-10	1.44633e-08		Rpgrip1l	244585	925.059	0.796501	0.103901	7.66595	1.77508e-14	1.10814e-12		Srm	20810	2243.28	-0.181394	0.0475466	-3.81508	0.000136139	0.00806006
4931406P16Rik	233103	1950.84	-0.725017	0.088229	-8.21745	2.07873e-16	1.31123e-14		Cep55	74107	435.551	2.74395	0.432927	6.33814	2.32556e-10	1.44633e-08		Yars	107271	1959.97	-1.17898	0.153992	-7.65617	1.91567e-14	1.19038e-12		Ythdf2	213541	1665.15	-0.213983	0.056197	-3.80772	0.000140252	0.0081893
Nop56	67134	1175.04	1.26643	0.154125	8.2169	2.08836e-16	1.31126e-14		Ezh2	14056	782.888	1.05873	0.167359	6.32611	2.51424e-10	1.55512e-08		Sap30l	50724	555.678	0.504475	0.0659387	7.65067	1.99939e-14	1.23668e-12		Bcar3	29815	457.201	-0.377517	0.0991059	-3.80923	0.0001394	0.0081893
Igf1r	16001	1364.18	-0.685357	0.0834787	-8.20996	2.21255e-16	1.38289e-14		Ero1lb	67475	186.707	0.706543	0.112011	6.30781	2.8301e-10	1.74246e-08		Mbnl1	56758	9598.4	0.834361	0.109105	7.64732	2.05208e-14	1.26344e-12		Sec14l1	74136	444.762	0.578747	0.151992	3.80774	0.000140243	0.0081893
Mif	17319	3784.56	0.91795	0.112216	8.1802	2.83375e-16	1.7601e-14		Racgap1	26934	2032.37	1.90473	0.302242	6.30199	2.93841e-10	1.80088e-08		Nbr1	17966	4607.58	0.329369	0.0431259	7.63739	2.21666e-14	1.35854e-12		Rhpn2	52428	4528.36	0.173089	0.0455341	3.80132	0.000143929	0.00836565
Mtss1l	244654	4194.25	-0.527744	0.0645175	-8.17986	2.84177e-16	1.7601e-14		Kif14	381293	341.162	2.86258	0.454561	6.29747	3.02551e-10	1.84584e-08		Rhebl1	69159	100.147	1.24913	0.163916	7.62054	2.52611e-14	1.54116e-12		Thra	21833	28.417	0.893405	0.235223	3.79811	0.000145804	0.00839792
Lsm4	50783	832.641	0.513295	0.0628271	8.16996	3.08498e-16	1.90213e-14		Chtf18	214901	244.613	1.6316	0.259175	6.29536	3.06692e-10	1.86263e-08		Mthfd1	108156	1285.26	-0.674396	0.0885089	-7.61953	2.54601e-14	1.54627e-12		Tmem186	66690	711.928	0.542725	0.142868	3.79878	0.000145412	0.00839792
Arhgap33	233071	195.862	1.88659	0.231115	8.16302	3.26764e-16	1.99676e-14		Cdkn2d	12581	581.657	1.2625	0.200658	6.29181	3.13789e-10	1.89715e-08		Ran	19384	3893.56	-0.583299	0.0766353	-7.61136	2.71217e-14	1.63976e-12		Gm773	331416	1307.36	0.185114	0.0487746	3.79529	0.000147471	0.00845567
Foxo4	54601	1205.82	-0.575344	0.0704791	-8.16334	3.25892e-16	1.99676e-14		Lsm3	67678	332.877	0.725969	0.115511	6.28487	3.28136e-10	1.975e-08		Angptl7	654812	45.1197	7.84965	1.03154	7.60967	2.7479e-14	1.65392e-12		Pdia6	71853	516.128	-0.32769	0.0864024	-3.79261	0.000149073	0.0085092
Lonrf3	74365	162.659	1.41032	0.172863	8.15856	3.39033e-16	2.06253e-14		Dcaf15	212123	1085.72	0.490626	0.0781112	6.28112	3.36145e-10	2.01417e-08		Wdr19	213081	387.914	0.891577	0.117233	7.60518	2.84514e-14	1.7048e-12		Prss46	74306	3655.77	-0.169747	0.044824	-3.78697	0.000152494	0.00866563
Zbtb4	75580	1810.27	-0.420698	0.0515919	-8.15434	3.51082e-16	2.12638e-14		Espl1	105988	528.41	2.58235	0.41146	6.27607	3.47245e-10	2.06227e-08		Inpp5k	19062	792.377	0.75329	0.0992397	7.59061	3.18399e-14	1.89936e-12		Yes1	22612	73.3457	0.681864	0.180466	3.77834	0.000157875	0.00893153
Nup107	103468	1070.66	0.74807	0.0917643	8.15208	3.57715e-16	2.15701e-14		Hmgb1	15289	837.248	0.541648	0.0862952	6.27669	3.45864e-10	2.06227e-08		Ptges3	56351	1731.9	-0.430378	0.0567285	-7.58663	3.28339e-14	1.9489e-12		Disp2	214240	1028.47	-0.363377	0.0962135	-3.77678	0.000158872	0.00894814
Dscc1	72107	74.3133	2.36268	0.289992	8.1474	3.71826e-16	2.23226e-14		Recql4	79456	179.998	1.52181	0.24254	6.27445	3.5088e-10	2.07468e-08		Rprd1b	70470	922.13	-0.303556	0.0400146	-7.58613	3.29608e-14	1.9489e-12		Gtf3c1	233863	1331.89	-0.277147	0.0735175	-3.76981	0.000163369	0.00916092
Siva1	30954	333.302	0.761202	0.0935727	8.13487	4.12375e-16	2.46488e-14		Pcdhgc3	93706	6615.91	-0.470423	0.0749844	-6.27361	3.52773e-10	2.07672e-08		Klf10	21847	1482.66	-0.684185	0.0903148	-7.57556	3.57595e-14	2.10511e-12		Dus3l	224907	1409.48	-0.396633	0.105294	-3.7669	0.000165289	0.00922792
Dab2	13132	1380.79	-1.09373	0.13452	-8.13061	4.27147e-16	2.54208e-14		Ccl2	20296	151.597	-1.81891	0.290242	-6.26689	3.68332e-10	2.15885e-08		Ppm1g	14208	2283.21	-0.328362	0.0433563	-7.57357	3.63102e-14	2.12819e-12		Slc30a9	109108	361.243	0.335532	0.089312	3.75685	0.000172067	0.00952277
Fntb	110606	560.191	0.639201	0.0786221	8.13004	4.2915e-16	2.54294e-14		Pabpc1	18458	17773.3	0.744159	0.118867	6.26042	3.83934e-10	2.24051e-08		Ccdc115	69668	457.982	-0.680358	0.0898605	-7.57127	3.69605e-14	2.15689e-12		Zfp384	269800	315.849	-0.314042	0.0835895	-3.75695	0.000171997	0.00952277
Cstf2	108062	933.316	0.561074	0.0690284	8.12817	4.35824e-16	2.57136e-14		Vcam1	22329	1867.62	-1.1641	0.186034	-6.25745	3.91334e-10	2.2738e-08		Stc1	20855	181.067	-1.92221	0.253969	-7.56867	3.77053e-14	2.19083e-12		Fsd2	244091	4988.67	-0.342293	0.0911892	-3.75365	0.000174275	0.00960323
Fbxo32	67731	1686.54	-1.48446	0.182677	-8.12612	4.4325e-16	2.60395e-14		Aspm	12316	984.674	2.85723	0.457146	6.25014	4.10073e-10	2.37242e-08		Xrn2	24128	2451.4	0.401596	0.0530674	7.56766	3.80004e-14	2.19845e-12		Tbc1d10a	103724	54.9859	1.02063	0.272965	3.73906	0.000184709	0.0101343
Donson	60364	198.612	1.46261	0.180019	8.12472	4.4841e-16	2.62301e-14		Cenpl	70454	227.483	1.69913	0.271894	6.24924	4.12443e-10	2.37588e-08		Uchl3	50933	535.159	-0.593902	0.0785333	-7.56242	3.95624e-14	2.279e-12		Cnksr3	215748	777.238	0.194614	0.0520969	3.73561	0.00018726	0.0102302
Blm	12144	149.316	1.62411	0.199937	8.12313	4.54305e-16	2.64618e-14		Blm	12144	149.316	1.24747	0.199697	6.24684	4.18843e-10	2.40244e-08		Arl6ip6	65103	461.217	-0.506616	0.0670243	-7.55868	4.07166e-14	2.33546e-12		Snhg4	100503380	26.8722	-0.90977	0.243663	-3.73373	0.000188668	0.0102631
Wdr76	241627	202.343	1.02184	0.125811	8.12201	4.58511e-16	2.65936e-14		Nup93	71805	2172.66	0.351182	0.056245	6.24379	4.2708e-10	2.43926e-08		Zfp384	269800	803.493	0.393303	0.0520535	7.55574	4.16483e-14	2.3709e-12		Tmem222	52174	2832.06	-0.194173	0.0521106	-3.72616	0.000194419	0.0105309
Brca1	12189	331.088	2.18039	0.268546	8.11925	4.69054e-16	2.70904e-14		Pbk	52033	676.391	2.66468	0.426822	6.24306	4.29091e-10	2.44037e-08		Klc4	74764	811.913	0.684037	0.0905336	7.55562	4.16877e-14	2.3709e-12		Pex26	74043	726.536	0.215254	0.0579045	3.71739	0.000201291	0.0108569
Ifrd1	15982	1358.67	1.12126	0.138151	8.11618	4.81085e-16	2.76685e-14		Top2a	21973	4014.03	2.69757	0.43217	6.24192	4.32219e-10	2.44778e-08		Zfp646	233905	903.545	0.430844	0.0570293	7.55479	4.19543e-14	2.376e-12		Ap1m1	11767	2320.31	-0.180066	0.0484937	-3.71319	0.000204663	0.0109662
Hars	15115	2035.85	0.54656	0.0674139	8.10753	5.16598e-16	2.95866e-14		Mis18bp1	217653	267.026	2.73354	0.438133	6.23908	4.40152e-10	2.48224e-08		H6pd	100198	877.993	-0.504578	0.0669942	-7.53166	5.00975e-14	2.82525e-12		Pja2	224938	803.447	0.195016	0.0525338	3.7122	0.000205469	0.0109662
Fignl1	60530	313.653	2.1617	0.266777	8.10302	5.36124e-16	3.05769e-14		Cks2	66197	219.569	2.0065	0.321732	6.23657	4.47266e-10	2.5118e-08		Pycr2	69051	948.453	-0.415478	0.0551808	-7.52939	5.09771e-14	2.86282e-12		Ahctf1	226747	130.453	-0.521615	0.140534	-3.71166	0.000205902	0.0109662
Bard1	12021	242.332	2.34686	0.28992	8.09486	5.73314e-16	3.25623e-14		Hs2st1	23908	2879.3	-0.494363	0.07929	-6.23487	4.52156e-10	2.52868e-08		Trim3	55992	1126.62	-0.520815	0.0692173	-7.52435	5.29832e-14	2.96308e-12		Med16	216154	522.852	-0.275927	0.0743675	-3.71032	0.000206998	0.0109786
Ahcy	269378	230.43	0.782533	0.0967317	8.08973	5.97992e-16	3.38236e-14		Sfrp4	20379	414.16	-2.84423	0.456254	-6.23388	4.55023e-10	2.53152e-08		Mxd4	17122	753.012	0.881239	0.11745	7.50311	6.23207e-14	3.47082e-12		Cpsf7	269061	23.9355	-1.06792	0.287908	-3.70923	0.00020789	0.0109802
Cdca7l	217946	198.4	2.1162	0.261724	8.08563	6.18448e-16	3.48367e-14		Nmral1	67824	190.865	0.581619	0.0933069	6.23339	4.56435e-10	2.53152e-08		Prss46	74306	54.9883	2.36216	0.315548	7.48588	7.1069e-14	3.94169e-12		Zbed5	71970	1020.91	-0.29704	0.0802952	-3.69935	0.000216152	0.0112762
Arhgap24	231532	578.693	-0.825368	0.102086	-8.08503	6.21503e-16	3.48653e-14		Msl3	17692	1014.63	0.307657	0.0494111	6.22647	4.77049e-10	2.63496e-08		Aldh18a1	56454	1723.07	-1.56776	0.209828	-7.47167	7.91846e-14	4.37373e-12		Smg9	71997	120.545	0.495594	0.133948	3.6999	0.000215685	0.0112762
Gapdh	14433	9902.11	0.535798	0.0663092	8.08029	6.46129e-16	3.58249e-14		Adrb2	11555	452.077	0.965288	0.155147	6.22175	4.91642e-10	2.70443e-08		Lgalsl	216551	138.212	-1.05243	0.140988	-7.46465	8.35206e-14	4.59431e-12		Hmga2-ps1	15365	538.247	0.216518	0.0585159	3.70016	0.000215467	0.0112762
Ube2h	22214	2687.49	-0.393506	0.0486999	-8.08023	6.46461e-16	3.58249e-14		Depdc1a	76131	131.41	2.70106	0.434294	6.21943	4.98964e-10	2.73351e-08		Trmt2a	15547	601.4	-0.533156	0.0714419	-7.46279	8.47117e-14	4.64082e-12		Akap8	56399	191.784	0.323157	0.0874706	3.69447	0.000220349	0.0114111
Cbx7	52609	524.457	-0.974071	0.120537	-8.08106	6.42059e-16	3.58249e-14		Rad21	19357	6239.96	0.894537	0.144103	6.20762	5.37938e-10	2.93504e-08		Otog	18419	626.472	-0.489184	0.0656146	-7.4554	8.95936e-14	4.88832e-12		Gata4	14463	1245.01	0.223105	0.0603924	3.69426	0.000220531	0.0114111
Uchl5	56207	656.177	0.457354	0.0567783	8.05509	7.94174e-16	4.38333e-14		Spdl1	70385	233.151	2.1322	0.343578	6.20587	5.43941e-10	2.95578e-08		Abca1	11303	523.735	1.83111	0.246188	7.43786	1.02331e-13	5.5607e-12		Ube2h	22214	5476.07	-0.165996	0.0449524	-3.69271	0.000221874	0.0114341
Ddx39	68278	2427.5	0.988108	0.122678	8.05447	7.98239e-16	4.38807e-14		4930427A07Rik	104732	316.363	1.90633	0.307566	6.19812	5.71402e-10	3.09248e-08		Mthfd2	17768	2262.1	-1.45723	0.196007	-7.43458	1.04903e-13	5.67746e-12		Exosc2	227715	2100.76	0.239669	0.0650284	3.6856	0.000228165	0.0116118
BC055324	381306	212.308	1.59811	0.198559	8.04853	8.37926e-16	4.58781e-14		Kif20a	19348	1506.76	2.6177	0.422409	6.19707	5.75222e-10	3.10065e-08		Atf4	11911	5842.83	-1.33984	0.180378	-7.42794	1.10303e-13	5.94571e-12		Camk2d	108058	1248.16	0.201037	0.0545367	3.68627	0.000227561	0.0116118
Pkmyt1	268930	211.563	2.21202	0.275453	8.03049	9.70813e-16	5.29422e-14		Islr	26968	2565.25	-1.27322	0.205788	-6.18708	6.12889e-10	3.29048e-08		Plxnd1	67784	1824.01	-0.527978	0.071112	-7.4246	1.13122e-13	6.07328e-12		Dgkd	227333	1354.7	0.188551	0.0511854	3.68369	0.000229883	0.0116118
Tmx1	72736	1402.42	0.498624	0.0621225	8.02646	1.00325e-15	5.44941e-14		Mpp1	17524	1126.11	0.553634	0.0895325	6.1836	6.26542e-10	3.35038e-08		Brd9	105246	779.949	0.605445	0.0816499	7.41513	1.21503e-13	6.49728e-12		Fgf5	14176	79.5355	0.505488	0.137189	3.6846	0.000229062	0.0116118
Hs3st1	15476	1306.9	-0.850617	0.106084	-8.01837	1.07155e-15	5.79738e-14		Rab31	106572	3902.35	-0.365033	0.0591006	-6.17646	6.5554e-10	3.49153e-08		Gab1	14388	1093.97	0.528975	0.0713767	7.41104	1.25314e-13	6.67447e-12		Paip2	67869	308.176	0.265271	0.0719865	3.685	0.0002287	0.0116118
Pola2	18969	399.947	0.973187	0.121453	8.01289	1.12039e-15	6.03778e-14		Uba52	22186	2595.6	0.464251	0.0751914	6.17426	6.64734e-10	3.52651e-08		Golph3l	229593	592.759	0.467691	0.0631846	7.40198	1.34173e-13	7.11806e-12		2310011J03Rik	66374	202.491	0.489107	0.133028	3.67673	0.000236245	0.0118392
Nov	18133	771.919	-2.30257	0.287636	-8.00517	1.19298e-15	6.40375e-14		Nckap5l	380969	1103.33	-0.416341	0.0674458	-6.17297	6.70205e-10	3.54153e-08		Cited2	17684	3779.01	0.548697	0.0741964	7.3952	1.41193e-13	7.46098e-12		Mlec	109154	1192.28	0.270558	0.0735788	3.67712	0.000235879	0.0118392
Atf5	107503	4494.38	1.30847	0.163744	7.99094	1.33908e-15	7.15991e-14		Fam20c	80752	1967.23	-0.588184	0.0955579	-6.15526	7.49523e-10	3.94514e-08		Lrch3	70144	1271.41	0.601256	0.0813933	7.38705	1.50127e-13	7.90199e-12		Zfr2	103406	323.147	-0.264323	0.0719175	-3.67536	0.000237512	0.0118561
Ruvbl2	20174	766.997	0.989229	0.123889	7.98479	1.40761e-15	7.49702e-14		Nrm	106582	208.286	1.50041	0.243949	6.15052	7.72284e-10	4.02745e-08		Pgp	67078	723.793	-0.696313	0.0944735	-7.37046	1.70034e-13	8.91485e-12		Hexim2	71059	2687.34	-0.177672	0.0484071	-3.67036	0.00024221	0.0120433
Tfdp1	21781	1883.09	0.609297	0.0763216	7.98328	1.425e-15	7.56023e-14		Nup205	70699	1476.33	0.57513	0.093514	6.1502	7.73865e-10	4.02745e-08		Herpud2	80517	1195.61	0.366898	0.0498308	7.36287	1.80004e-13	9.40085e-12		Nol11	68979	431.918	0.335354	0.0915034	3.66494	0.000247399	0.0122535
Chek2	50883	143.359	1.09517	0.137735	7.95129	1.84575e-15	9.75467e-14		Anapc15	75430	144	0.593933	0.0965723	6.15014	7.74163e-10	4.02745e-08		Rab11b	19326	1264.86	0.406089	0.0552467	7.35046	1.9752e-13	1.02756e-11		Eno2	13807	1369.58	-0.223685	0.061051	-3.66391	0.000248397	0.0122552
Zfp318	57908	738.042	-0.479952	0.0604242	-7.94304	1.97284e-15	1.03862e-13		Rad54l	19366	103.074	2.18445	0.355344	6.14743	7.87497e-10	4.081e-08		Sepp1	20363	1358.31	1.51504	0.20657	7.33429	2.22897e-13	1.15511e-11		Man2a2	140481	2359.4	-0.243449	0.0666136	-3.65465	0.000257534	0.0126569
Nhp2	52530	885.431	0.851633	0.107241	7.9413	2.00069e-15	1.04925e-13		Cep192	70799	658.048	1.175	0.191221	6.14472	8.01025e-10	4.13514e-08		Bag2	213539	789.793	-0.574326	0.0783256	-7.33255	2.25822e-13	1.16576e-11		Cnot6l	231464	97.3184	-0.573354	0.156966	-3.65272	0.000259479	0.0127035
Gins2	272551	199.492	1.95566	0.246317	7.93961	2.02814e-15	1.05959e-13		Odf2	18286	1204.71	0.622084	0.101261	6.14337	8.07867e-10	4.15448e-08		Slc7a1	11987	1400.88	-1.28133	0.175466	-7.30244	2.8259e-13	1.45323e-11		Tshz1	110796	2728.19	-0.19237	0.0526921	-3.65083	0.000261392	0.0127481
Siah1b	20438	136.451	0.914352	0.115191	7.93771	2.05947e-15	1.07186e-13		Cep72	74470	27.3424	2.30633	0.375616	6.14013	8.2452e-10	4.22394e-08		Rab3a	19339	372.884	-0.519033	0.0711363	-7.29632	2.95752e-13	1.51511e-11		Mllt3	70122	763.489	0.212191	0.0582114	3.64517	0.000267214	0.0129823
Psph	100678	704.854	2.29877	0.289713	7.93467	2.11048e-15	1.09425e-13		Hmgn1	15312	2429.33	0.394731	0.0643184	6.13713	8.40265e-10	4.28823e-08		Nhp2l1	20826	627.572	-0.545669	0.0747994	-7.29511	2.98425e-13	1.51722e-11		Galk1	14635	8714.91	-0.219539	0.0602778	-3.64212	0.000270397	0.013087
Eef1d	66656	3019.38	0.515417	0.0649967	7.9299	2.19318e-15	1.13284e-13		Ephx1	13849	2586.77	1.04165	0.169796	6.13475	8.52932e-10	4.33639e-08		Zfp362	230761	387.595	0.546753	0.0749463	7.29526	2.98087e-13	1.51722e-11		Itfg2	101142	77.5772	-0.661823	0.182116	-3.63407	0.000278982	0.0132506
Cenpq	83815	286.882	1.31955	0.167118	7.8959	2.88236e-15	1.48322e-13		Hjurp	381280	200.717	1.58596	0.258652	6.13164	8.69788e-10	4.40539e-08		Nup188	227699	1672.2	-0.623793	0.0855144	-7.29459	2.99575e-13	1.51732e-11		Rhod	11854	115.483	-0.486026	0.133723	-3.63458	0.000278439	0.0132506
Ppp1r3b	244416	54.5636	1.5085	0.191544	7.87547	3.39459e-15	1.74027e-13		Ska2	66140	328.566	1.19926	0.195645	6.12974	8.80237e-10	4.44156e-08		Hspd1	15510	3941.55	-1.05342	0.144505	-7.28985	3.1031e-13	1.56578e-11		Tle4	21888	947.736	0.184962	0.0508794	3.6353	0.000277654	0.0132506
4933404O12Rik	66752	290.982	1.02977	0.130803	7.87272	3.47022e-15	1.7724e-13		Pcna	18538	1614.19	0.649056	0.105949	6.12612	9.00483e-10	4.5267e-08		Ankrd28	105522	1209.3	0.689974	0.0947086	7.28523	3.21113e-13	1.61423e-11		Dock11	75974	664.099	-0.671671	0.184747	-3.63563	0.000277303	0.0132506
Mxra7	67622	2212.81	-0.636171	0.0808246	-7.87101	3.51784e-15	1.79005e-13		Smc4	70099	2246.13	1.54944	0.253081	6.12231	9.22268e-10	4.61891e-08		Nup62	18226	1070.6	-0.498552	0.068466	-7.28175	3.29524e-13	1.65033e-11		Pold4	69745	2957.56	-0.14608	0.0401648	-3.63702	0.000275813	0.0132506
Ncapd3	78658	490.042	1.31308	0.16692	7.86652	3.64635e-15	1.84856e-13		Piga	18700	158.591	0.764019	0.124846	6.11971	9.37442e-10	4.67745e-08		Hsd3b7	101502	796.464	0.709835	0.0975978	7.27306	3.51426e-13	1.75347e-11		Cachd1	320508	3231.07	-0.240325	0.0661671	-3.6321	0.000281122	0.0133026
Cep57	74360	363.899	0.659541	0.0838469	7.86601	3.66121e-15	1.84925e-13		Golph3l	229593	592.759	0.381783	0.0624026	6.11806	9.47202e-10	4.70865e-08		Idh3a	67834	1715.83	-0.375053	0.0516326	-7.26389	3.76123e-13	1.86975e-11		Dexi	58239	775.489	0.353728	0.0974592	3.6295	0.000283971	0.0133877
Cdk4	12567	3421.3	0.536461	0.06823	7.86254	3.76425e-15	1.89431e-13		Mvb12b	72543	581.757	-0.347105	0.0567463	-6.11678	9.54856e-10	4.72918e-08		Cyp4v3	102294	142.37	1.13993	0.157309	7.24641	4.27959e-13	2.11958e-11		Hspa5	14828	383.273	-0.36961	0.102131	-3.61898	0.000295762	0.0138921
Tube1	71924	86.9544	1.58734	0.201967	7.85941	3.85957e-15	1.93516e-13		Kif22	110033	454.54	2.63447	0.431607	6.10385	1.03542e-09	5.10935e-08		Zrsr1	22183	726.048	0.517302	0.0714298	7.24211	4.41773e-13	2.17996e-11		Trmt6	66926	2083.01	0.167771	0.0463735	3.61783	0.000297082	0.0139028
Scoc	56367	479.823	0.550345	0.0701595	7.8442	4.35715e-15	2.17666e-13		Kif18b	70218	327.503	2.58085	0.422907	6.10265	1.04324e-09	5.12909e-08		Dusp1	19252	834.122	0.776625	0.107363	7.23363	4.70236e-13	2.30347e-11		Ophn1	94190	1037.98	-0.277976	0.0768718	-3.61609	0.000299085	0.0139453
Nox4	50490	796.529	-1.55506	0.198298	-7.84203	4.43334e-15	2.20667e-13		Otog	18419	626.472	-0.400168	0.0656042	-6.09974	1.06243e-09	5.20437e-08		Atg13	51897	1495.83	0.374788	0.0518112	7.23372	4.69926e-13	2.30347e-11		Gm11110	100169874	438.774	0.282585	0.0781844	3.61434	0.000301108	0.0139883
Nup160	59015	715.888	0.80277	0.102434	7.83693	4.61702e-15	2.28978e-13		Xkr5	319581	88.3455	2.78488	0.456619	6.09891	1.06795e-09	5.21239e-08		Zfp113	56314	274.854	0.624242	0.0863532	7.22893	4.86803e-13	2.37595e-11		Rhobtb2	246710	860.68	-0.325505	0.0901064	-3.61245	0.000303313	0.0140396
Hspd1	15510	3941.55	1.13272	0.144553	7.83606	4.64909e-15	2.29735e-13		Aurka	20878	446.796	2.57195	0.422307	6.09024	1.1274e-09	5.48258e-08		Gclc	14629	830.866	0.804915	0.111674	7.20772	5.68965e-13	2.7669e-11		Cxcr6	80901	45.2134	0.748984	0.207472	3.61005	0.000306137	0.0140679
Ptges3	56351	1731.9	0.445201	0.0568554	7.83041	4.86286e-15	2.39435e-13		Parpbp	75317	244.152	2.30133	0.378106	6.08648	1.15419e-09	5.59263e-08		Med16	216154	1248.23	0.393597	0.0546935	7.19641	6.18178e-13	2.99537e-11		Atxn1	20238	544.395	-0.379459	0.10509	-3.6108	0.000305249	0.0140679
Hnrnpab	15384	8530.92	0.513726	0.0656185	7.82898	4.91855e-15	2.41309e-13		Cdc25c	12532	133.196	2.57386	0.423062	6.08388	1.1731e-09	5.63067e-08		1500011K16Rik	67885	322.9	-0.564071	0.0784059	-7.19425	6.28061e-13	3.03231e-11		Mxi1	17859	183.707	-0.363193	0.100708	-3.60641	0.000310466	0.0141646
Serbp1	66870	7747.05	0.462178	0.0590909	7.82148	5.22059e-15	2.55212e-13		Rps19	20085	2558.34	0.465438	0.0765061	6.08367	1.17463e-09	5.63067e-08		Eif4e	13684	1371.15	-0.544702	0.0757695	-7.18894	6.52986e-13	3.14135e-11		Atad3a	108888	215.28	0.433944	0.120305	3.60704	0.000309713	0.0141646
Pa2g4	18813	4361.2	0.574364	0.0734657	7.81812	5.36188e-15	2.61187e-13		Fignl1	60530	313.653	1.62961	0.267836	6.08436	1.16958e-09	5.63067e-08		Gstm1	14862	688.045	1.31555	0.183134	7.18352	6.79412e-13	3.25681e-11		Actr3	74117	329.63	-0.264335	0.0733798	-3.60229	0.000315425	0.0143394
Cdc123	98828	1221.24	0.376967	0.0484055	7.78768	6.8253e-15	3.31293e-13		Rpl27a	26451	2285.12	0.344733	0.0567582	6.07372	1.24979e-09	5.96963e-08		Ctdspl	69274	342.347	-0.60459	0.0842438	-7.17667	7.14299e-13	3.41186e-11		Unc93b1	54445	17950.4	-0.338615	0.094072	-3.59953	0.000318788	0.0144407
Rpa1	68275	2101.18	0.847913	0.108939	7.78337	7.06195e-15	3.41569e-13		Suv39h1	20937	486.252	0.830391	0.136874	6.06685	1.30447e-09	6.2087e-08		Mau2	74549	1319.86	0.325244	0.0453714	7.16849	7.5828e-13	3.60909e-11		Hnrnpdl	50926	643.311	0.349107	0.0970247	3.59812	0.00032052	0.0144677
Mcm5	17218	832.055	2.24633	0.288723	7.78023	7.23911e-15	3.48905e-13		Hmgn2	15331	385.149	0.896868	0.147987	6.06046	1.35736e-09	6.39243e-08		Tef	21685	3993.21	0.58171	0.0812912	7.15588	8.31349e-13	3.94289e-11		Ppp1r35	69871	744.422	-0.299032	0.0832759	-3.59085	0.000329598	0.0148249
Rfc4	106344	228.333	1.18769	0.152744	7.77569	7.50358e-15	3.60382e-13		Tacc3	21335	668.448	2.29078	0.377956	6.06097	1.35307e-09	6.39243e-08		Ak2	11637	928.387	-0.447128	0.0625371	-7.14981	8.6901e-13	4.07827e-11		Pthlh	19227	30.9388	-0.81277	0.226533	-3.58787	0.000333394	0.0149428
Gpi1	14751	9570.31	0.421172	0.0541912	7.77196	7.72784e-15	3.69856e-13		Adgra3	70693	2129.54	-0.577042	0.0951966	-6.06157	1.34795e-09	6.39243e-08		Pfn1	18643	9743.12	-0.287997	0.0402783	-7.15017	8.66727e-13	4.07827e-11		Upf3a	67031	3523.76	-0.414456	0.115731	-3.58119	0.000342034	0.0152763
Dnajb1	81489	1862.66	0.526248	0.0677272	7.77011	7.84179e-15	3.74001e-13		Rps12	20042	6990.08	0.543654	0.0897723	6.05592	1.39618e-09	6.55226e-08		Sirt1	93759	526.24	0.485869	0.0679495	7.15044	8.65002e-13	4.07827e-11		Proser1	212127	167.852	0.785234	0.219449	3.57821	0.000345954	0.0153974
Cct7	12468	5519.28	0.489266	0.0630119	7.76466	8.18675e-15	3.89098e-13		Banf1	23825	2001.55	0.353205	0.05837	6.05115	1.43818e-09	6.72589e-08		Stk38	106504	1455.21	0.26259	0.0367583	7.1437	9.08499e-13	4.24873e-11		Nnt	18115	613.353	-0.371157	0.104046	-3.56723	0.000360774	0.0159068
Eftud2	20624	2532.78	0.314977	0.0406111	7.75593	8.76949e-15	4.15309e-13		1190002F15Rik	381822	57.0774	2.41917	0.400102	6.04639	1.48131e-09	6.9035e-08		Ptbp2	56195	831.176	0.489171	0.0685117	7.13996	9.33558e-13	4.35077e-11		Dph3	105638	859.908	-0.350525	0.0982488	-3.56773	0.000360086	0.0159068
Rfc3	69263	385.132	1.31997	0.170197	7.75551	8.79892e-15	4.15309e-13		Tmem194	210035	426.791	1.02212	0.169087	6.04496	1.4945e-09	6.94092e-08		Snrpd3	67332	1359.7	-0.479304	0.0672659	-7.12552	1.03689e-12	4.81563e-11		Thbd	21824	783.939	0.317414	0.0889872	3.56696	0.000361148	0.0159068
Trip13	69716	152.693	2.09332	0.270252	7.74579	9.49882e-15	4.46804e-13		Socs3	12702	778.982	-0.613241	0.10146	-6.04415	1.50198e-09	6.95156e-08		Cirbp	12696	1045.83	0.516227	0.0725121	7.11919	1.08566e-12	5.01969e-11		Pik3r3	18710	4270.99	0.173227	0.0485828	3.56561	0.000363008	0.0159133
Dbf4	27214	402.903	1.65054	0.213186	7.74227	9.76601e-15	4.57798e-13		Eldr	72735	27.1082	2.33493	0.387156	6.03098	1.62967e-09	7.51665e-08		Aplnr	23796	72.1606	3.07218	0.431556	7.11885	1.08831e-12	5.01969e-11		Tapbpl	213233	357.132	-0.522612	0.146609	-3.56466	0.000364326	0.0159133
Rps19	20085	2558.34	0.592065	0.0765273	7.73666	1.02065e-14	4.76816e-13		Bard1	12021	242.332	1.74608	0.289691	6.02739	1.66626e-09	7.6591e-08		Mbtd1	103537	472.654	0.650329	0.0913748	7.11716	1.10173e-12	5.0642e-11		Ttll1	319953	2379.36	0.243219	0.0682664	3.5628	0.000366923	0.0159133
Snrpd2	107686	780.737	0.424542	0.0549033	7.73254	1.05421e-14	4.90819e-13		Zbed3	72114	383.546	0.489722	0.0812794	6.02517	1.68932e-09	7.7386e-08		Pa2g4	18813	4361.2	-0.521652	0.073406	-7.1064	1.19113e-12	5.45642e-11		Tsr2	69499	357.312	-0.275835	0.0774441	-3.56172	0.000368427	0.0159133
Tcp1	21454	7505.22	0.335056	0.0433387	7.73109	1.06629e-14	4.94759e-13		Foxs1	14239	122.456	-1.27745	0.212098	-6.02292	1.71297e-09	7.77084e-08		Tbc1d17	233204	878.369	0.687357	0.0968752	7.09528	1.29086e-12	5.89317e-11		Sik3	70661	19.9317	0.965124	0.270856	3.56324	0.0003663	0.0159133
Stip1	20867	4744.26	0.501611	0.0649039	7.72852	1.08806e-14	5.03155e-13		St3gal2	20444	2051.72	-0.364143	0.0604658	-6.0223	1.71952e-09	7.77084e-08		Nub1	53312	1953.1	0.44832	0.0632821	7.08446	1.39584e-12	6.35082e-11		Adam19	11492	565.722	0.321063	0.0901493	3.56146	0.000368798	0.0159133
Cp	12870	2820.22	-0.84209	0.108966	-7.72802	1.09235e-14	5.03438e-13		Sod1	20655	2056.93	0.282922	0.0469729	6.02309	1.7112e-09	7.77084e-08		Zfand5	22682	2715.45	0.493887	0.0697483	7.08099	1.43128e-12	6.49006e-11		St3gal5	20454	577.981	0.22058	0.0619621	3.55992	0.000370961	0.0159526
Phf5a	68479	911.165	0.571437	0.0740328	7.7187	1.17523e-14	5.39816e-13		Aurkb	20877	535.57	2.75116	0.456813	6.02251	1.71729e-09	7.77084e-08		Adm2	223780	49.8891	-3.44236	0.486472	-7.07618	1.48185e-12	6.69676e-11		Dhx9	13211	1560.62	-0.153467	0.0431264	-3.55854	0.000372927	0.0159562
Shmt2	108037	3876.25	1.69604	0.219848	7.71458	1.21381e-14	5.55483e-13		Pih1d1	68845	415.228	0.389182	0.0648066	6.00528	1.90997e-09	8.60254e-08		Eif2s2	67204	2344.36	-0.92618	0.1309	-7.0755	1.48912e-12	6.70704e-11		Canx	12330	698.477	0.220813	0.0621052	3.55546	0.000377314	0.0159562
Tomm40	53333	1052.79	0.565983	0.073369	7.7142	1.21745e-14	5.55483e-13		Mcm2	17216	1016.38	0.96147	0.160215	6.00114	1.95943e-09	8.79579e-08		Smad4	17128	1685.29	0.406013	0.0574238	7.07047	1.54409e-12	6.93137e-11		Slc18b1	76306	1153.84	-0.61985	0.174209	-3.55808	0.000373579	0.0159562
Gemin6	67242	168.564	1.05135	0.136309	7.71294	1.22956e-14	5.59144e-13		Parp2	11546	530.944	0.460442	0.0767974	5.99555	2.02799e-09	9.03049e-08		Lrrk1	233328	3544.37	0.550296	0.077857	7.06804	1.5714e-12	7.03045e-11		Grk5	14773	1134.67	0.428148	0.120399	3.55607	0.000376439	0.0159562
Sytl5	236643	626.277	-0.938123	0.121661	-7.71095	1.24884e-14	5.66031e-13		Ect2	13605	826.972	2.56572	0.42793	5.99566	2.02665e-09	9.03049e-08		Eif2s1	13665	1914.19	-0.502654	0.0712098	-7.05878	1.67974e-12	7.49019e-11		Iqsec2	245666	270.589	0.266406	0.0749001	3.55682	0.000375366	0.0159562
Rps27l	67941	1455.68	0.655681	0.085042	7.71009	1.25733e-14	5.67998e-13		Arhgap22	239027	1199.81	-0.626498	0.104499	-5.99524	2.03189e-09	9.03049e-08		Cdadc1	71891	809.214	0.462741	0.0656089	7.05302	1.7508e-12	7.78119e-11		Eml2	72205	896.457	-0.182277	0.0512816	-3.55443	0.000378795	0.0159658
Tamm41	68971	183.561	0.760207	0.0986106	7.70918	1.26628e-14	5.70158e-13		Sgol2a	68549	530.263	2.52792	0.421819	5.9929	2.06128e-09	9.13087e-08		5031425E22Rik	269630	163.597	0.926863	0.131504	7.04816	1.81297e-12	8.03091e-11		Wasf1	83767	496.301	0.292724	0.0824921	3.54851	0.000387419	0.0162754
Timm50	66525	576.427	0.588855	0.0764086	7.70665	1.29162e-14	5.79661e-13		Ccna2	12428	1577.6	2.58232	0.431152	5.98936	2.10673e-09	9.30148e-08		Serinc5	218442	1750.83	0.456764	0.0648669	7.04156	1.90099e-12	8.39313e-11		Brpf3	268936	935.61	-0.256412	0.0722847	-3.54725	0.000389282	0.0162999
Cenpm	66570	162.852	2.57401	0.334282	7.70013	1.35932e-14	6.08053e-13		Gen1	209334	173.21	2.22596	0.37169	5.98876	2.11453e-09	9.30531e-08		Bcat1	12035	663.957	-2.74369	0.389882	-7.03722	1.96119e-12	8.63052e-11		Tchh	99681	2145.18	-0.39353	0.11113	-3.54115	0.000398383	0.0166
Dctpp1	66422	266.168	0.833326	0.108344	7.69149	1.45431e-14	6.48422e-13		Miip	28010	158.244	1.02138	0.17066	5.98489	2.16542e-09	9.49812e-08		Pgd	110208	3366.48	0.968867	0.137741	7.03398	2.00718e-12	8.80405e-11		Zfp28	22690	3403.03	-0.267478	0.0755437	-3.54071	0.000399057	0.0166
Nup54	269113	463.49	0.600113	0.0780376	7.69005	1.47073e-14	6.53614e-13		Ybx1	22608	9140.35	0.290154	0.0485069	5.98171	2.208e-09	9.65336e-08		Ppa1	67895	1338.25	-0.526787	0.0749916	-7.02462	2.14654e-12	9.38465e-11		Gm3716	100042198	4652.84	0.177086	0.0500655	3.53709	0.000404568	0.01672
Nucks1	98415	3143.84	0.783263	0.101944	7.68323	1.55121e-14	6.87153e-13		Kremen1	84035	5074.71	-0.447456	0.074881	-5.97556	2.29306e-09	9.99269e-08		Unc50	67387	892.648	0.347922	0.0495423	7.02274	2.17558e-12	9.48074e-11		Atxn7l2	72522	14336	-0.133542	0.0377489	-3.53764	0.000403726	0.01672
Tpi1	21991	9433.13	0.550077	0.0716313	7.67929	1.59974e-14	7.06364e-13		Zwilch	68014	263.005	1.91504	0.320595	5.9734	2.32363e-09	1.00931e-07		Tbc1d23	67581	1437.72	0.303789	0.0432743	7.02008	2.2174e-12	9.63169e-11		Urb2	382038	433.284	-0.29836	0.0845782	-3.52762	0.00041932	0.0172735
Tnip1	57783	1708.19	-0.461205	0.0600748	-7.67717	1.62636e-14	7.15808e-13		Dlgap5	218977	471.192	2.88634	0.483346	5.97158	2.34972e-09	1.01735e-07		Cstf2	108062	933.316	-0.481046	0.0686732	-7.00486	2.4724e-12	1.07047e-10		Aldoa	11674	652.468	-0.278306	0.0789143	-3.52669	0.000420789	0.0172781
Timeless	21853	263.465	1.44248	0.187937	7.67534	1.64987e-14	7.23827e-13		Tk1	21877	604.192	2.33996	0.392191	5.96636	2.42604e-09	1.04702e-07		Serpinh1	12406	19991.5	-1.06008	0.151356	-7.0039	2.48927e-12	1.07431e-10		Snx24	69226	725.112	-0.213507	0.0606707	-3.51911	0.000433003	0.0177225
Pink1	68943	3853.53	-0.722749	0.0943106	-7.6635	1.80935e-14	7.91259e-13		Hmmr	15366	787.791	2.88298	0.483321	5.96495	2.44712e-09	1.05273e-07		Rrp1b	72462	538.062	-0.597643	0.0853397	-7.00311	2.50344e-12	1.07696e-10		Cstf3	228410	551.055	-0.254409	0.0723999	-3.51395	0.000441501	0.0180124
Sesn2	230784	427.933	1.76309	0.230233	7.65787	1.89043e-14	8.24081e-13		Hnrnpl	15388	4503.68	0.217889	0.0365344	5.96393	2.46245e-09	1.05594e-07		Paip2	67869	2728.33	0.369285	0.0527795	6.99675	2.61968e-12	1.12337e-10		Tor2a	30933	272.046	0.354479	0.100956	3.51121	0.000446071	0.0180407
Pck2	74551	1950.34	2.29964	0.300701	7.64761	2.0475e-14	8.8972e-13		Exosc8	69639	333.243	0.723752	0.121534	5.95517	2.59809e-09	1.11056e-07		Hoxc6	15425	262.631	1.05387	0.150739	6.9914	2.72151e-12	1.16331e-10		Srrt	83701	530.524	0.238471	0.0679053	3.51182	0.000445055	0.0180407
Adamts7	108153	2056.35	-1.17327	0.153564	-7.64022	2.16853e-14	9.39328e-13		Troap	78733	262.006	2.7138	0.456015	5.95112	2.66306e-09	1.13472e-07		Pold2	18972	484.078	-0.66801	0.0955818	-6.98888	2.77093e-12	1.18068e-10		Ergic1	67458	8.77355	1.70769	0.486428	3.51068	0.000446966	0.0180407
Eif4a1	13681	5875.24	0.562388	0.0736335	7.63766	2.21201e-14	9.55144e-13		Rfc3	69263	385.132	1.00134	0.168346	5.94807	2.7132e-09	1.15242e-07		Cpt1a	12894	1535.09	1.464	0.209573	6.98561	2.83624e-12	1.2044e-10		Btg2	12227	142.166	0.446675	0.127253	3.51014	0.000447864	0.0180407
Ifrd2	15983	384.391	0.952096	0.124665	7.63722	2.21969e-14	9.55444e-13		Kank2	235041	5548.19	-0.252911	0.0425352	-5.94592	2.74913e-09	1.164e-07		Dazap2	23994	4566.2	0.378615	0.0542025	6.9852	2.84455e-12	1.2044e-10		Dym	69190	39.6612	-0.82845	0.236116	-3.50865	0.00045038	0.0180848
Itpk1	217837	184.99	0.894202	0.117204	7.62947	2.35719e-14	1.01145e-12		Tshz1	110796	775.533	0.568133	0.0955913	5.94336	2.79247e-09	1.17863e-07		Zfp637	232337	547.918	0.505427	0.0723677	6.98416	2.86569e-12	1.20954e-10		Slc10a3	214601	119.088	0.452822	0.12915	3.50618	0.000454584	0.0181962
Chtf18	214901	244.613	1.96479	0.257841	7.62016	2.53352e-14	1.08371e-12		Terf1	21749	240.662	0.988124	0.166311	5.94143	2.82552e-09	1.18884e-07		Cdt1	67177	229.762	-1.00022	0.14343	-6.97361	3.08907e-12	1.29973e-10		Ercc6l2	76251	577.438	0.251513	0.0718404	3.501	0.000463513	0.0184955
Glul	14645	3587.81	-1.03946	0.136513	-7.61431	2.65105e-14	1.13046e-12		Cep295	319675	419.129	0.602273	0.101497	5.9339	2.95825e-09	1.2408e-07		Myod1	17927	2732.95	-0.569627	0.0817646	-6.96667	3.24528e-12	1.36119e-10		Abca3	27410	24985.1	-0.351608	0.100564	-3.49638	0.000471613	0.0187599
Tcf19	106795	458.039	2.42101	0.318543	7.60025	2.95555e-14	1.25249e-12		Foxm1	14235	881.941	2.29743	0.387236	5.93288	2.97667e-09	1.24464e-07		Ifrd2	15983	384.391	-0.861822	0.124097	-6.94472	3.79221e-12	1.58564e-10		Dcaf5	320808	391.415	-0.234934	0.0673595	-3.48777	0.000487066	0.0193142
Tubgcp2	74237	716.788	0.590403	0.0776792	7.60054	2.94907e-14	1.25249e-12		Pola1	18968	619.957	1.17528	0.198234	5.92875	3.05247e-09	1.27237e-07		Ttll12	223723	1930.38	-0.327642	0.0472267	-6.93764	3.98711e-12	1.66196e-10		Foxc1	17300	570.362	-0.25086	0.072025	-3.48295	0.000495915	0.0196041
Aktip	14339	1574.87	-0.396728	0.0523389	-7.57999	3.45593e-14	1.46e-12		Dck	13178	508.93	1.23175	0.207857	5.92593	3.1054e-09	1.29042e-07		Fmo2	55990	140.067	3.93503	0.567367	6.93561	4.04483e-12	1.6808e-10		Dagla	269060	384.263	0.301789	0.0866705	3.48202	0.000497644	0.0196115
Tsr2	69499	496.331	0.619123	0.081683	7.57959	3.46653e-14	1.46e-12		Ehd3	57440	709.611	-0.674083	0.113869	-5.91983	3.22283e-09	1.33509e-07		Mcm2	17216	1016.38	-1.09693	0.158266	-6.93095	4.18011e-12	1.72632e-10		Rab32	67844	2320.5	0.301067	0.0864943	3.48077	0.000499967	0.0196422
Chd3	216848	10980.5	-0.595573	0.078601	-7.57717	3.53161e-14	1.48284e-12		Cenpf	108000	1557.42	2.65931	0.449329	5.91841	3.25076e-09	1.34252e-07		Fbxo42	213499	952.35	-0.427897	0.0617365	-6.93103	4.17783e-12	1.72632e-10		Sfpq	71514	2964.07	-0.199684	0.0573816	-3.47993	0.00050154	0.0196434
Uchl3	50933	535.159	0.596816	0.0787917	7.5746	3.60243e-14	1.50795e-12		Nuf2	66977	722.495	2.77294	0.468614	5.91733	3.27217e-09	1.34721e-07		Fam78b	226610	211.188	-1.12848	0.163045	-6.92126	4.47641e-12	1.84302e-10		Rab27a	11891	499.047	-0.283814	0.0815972	-3.47824	0.000504721	0.0197074
Nid2	18074	5286.89	-0.787676	0.104132	-7.56419	3.90275e-14	1.62868e-12		Cep44	382010	240.971	0.536371	0.0906976	5.91385	3.34209e-09	1.37179e-07		Tomm40	53333	1052.79	-0.505944	0.0731111	-6.9202	4.50997e-12	1.85116e-10		Tspyl1	22110	895.848	-0.160426	0.0461856	-3.47351	0.000513702	0.0199357
Sobp	109205	270.578	-1.26454	0.16722	-7.56212	3.96555e-14	1.64986e-12		1700037H04Rik	67326	572.299	0.373235	0.063147	5.91057	3.40934e-09	1.39513e-07		E2f3	13557	584.365	-0.397456	0.057488	-6.91371	4.72124e-12	1.93197e-10		Rmdn2	381110	349.858	0.328513	0.0945578	3.4742	0.00051238	0.0199357
Srxn1	76650	954.645	0.978846	0.129454	7.56132	3.99006e-14	1.65503e-12		Clspn	269582	313.194	1.97739	0.334588	5.90994	3.4224e-09	1.39621e-07		Pycrl	66194	503.807	-0.557008	0.0805988	-6.91087	4.81688e-12	1.96511e-10		Snapc4	227644	548.916	0.253871	0.0732351	3.46651	0.000527255	0.0203995
Cad	69719	1416.18	0.827233	0.109456	7.55771	4.10242e-14	1.69649e-12		Cdkn1b	12576	1447.13	0.489441	0.082851	5.90748	3.47374e-09	1.41287e-07		Nelfe	27632	755.332	-0.339456	0.0491863	-6.90143	5.14813e-12	2.09388e-10		Grwd1	101612	960.83	-0.193332	0.0558177	-3.46364	0.000532915	0.020556
Supt16	114741	2616.67	0.367174	0.0486292	7.55049	4.33635e-14	1.78783e-12		Fancb	237211	99.0884	1.46858	0.248705	5.90492	3.52824e-09	1.4307e-07		Ruvbl2	20174	766.997	-0.851693	0.123517	-6.89537	5.37238e-12	2.17849e-10		4933412E12Rik	71086	1792.2	-0.152045	0.0439252	-3.46145	0.000537268	0.0206613
Mms22l	212377	185.708	1.60517	0.212766	7.54431	4.54699e-14	1.86905e-12		Eri1	67276	1062.44	0.528763	0.089647	5.89828	3.67301e-09	1.48491e-07		Snrpd1	20641	820.583	-0.589408	0.0856575	-6.88098	5.94418e-12	2.40309e-10		Hnrnpu	51810	384.606	0.376157	0.108734	3.45943	0.00054132	0.020708
Rpp30	54364	425.315	0.547706	0.0726026	7.54389	4.56141e-14	1.86936e-12		Psma1	26440	1822.85	0.253467	0.0429973	5.89495	3.74792e-09	1.51065e-07		Zfp52	22710	570.413	0.68603	0.0997296	6.8789	6.03171e-12	2.43116e-10		Polr2a	20020	416.847	-0.285791	0.0826171	-3.45922	0.000541737	0.020708
Mybl2	17865	114.303	2.90606	0.385255	7.54322	4.58509e-14	1.87346e-12		Stag2	20843	2767.3	0.269698	0.0457781	5.89143	3.82876e-09	1.53861e-07		Otub2	68149	234.565	-1.39772	0.203504	-6.8683	6.49706e-12	2.61088e-10		Mtx3	382793	742.81	0.475147	0.137497	3.45569	0.000548888	0.0209186
Pold1	18971	376.764	1.26609	0.167962	7.53799	4.77286e-14	1.94437e-12		Rpl36a	19982	1794.53	0.387943	0.0659225	5.88484	3.98445e-09	1.5964e-07		Armc10	67211	334.929	0.54361	0.0791527	6.86787	6.51683e-12	2.61101e-10		Ccnj	240665	3615.11	0.447194	0.129578	3.45114	0.000558218	0.0212106
Wdr62	233064	214.556	1.08256	0.143687	7.53416	4.91486e-14	1.99628e-12		Rfc4	106344	228.333	0.899312	0.153174	5.87117	4.32721e-09	1.72856e-07		Socs3	12702	778.982	-0.696488	0.101472	-6.86385	6.70286e-12	2.67755e-10		Nicn1	66257	97.6201	-0.433316	0.125624	-3.44931	0.000562023	0.0212916
Eif1ax	66235	1765.52	0.42957	0.057038	7.5313	5.02384e-14	2.03451e-12		Fam111a	107373	911.371	1.42315	0.242558	5.86724	4.43105e-09	1.76479e-07		5530601H04Rik	71445	141.156	0.686351	0.100044	6.86047	6.86363e-12	2.73364e-10		Thrap3	230753	2149.22	-0.131064	0.0381045	-3.43958	0.000582615	0.0218296
Enkd1	102124	172.685	0.889164	0.118238	7.52012	5.47257e-14	2.20969e-12		Cdk1	12534	1146.63	2.34377	0.399756	5.86299	4.54598e-09	1.80521e-07		N4bp3	212706	196.89	-0.721749	0.105241	-6.85809	6.97879e-12	2.77128e-10		Clybl	69634	117.552	0.462835	0.13457	3.43936	0.000583084	0.0218296
Hyou1	12282	3538.81	0.432215	0.0575237	7.51368	5.74859e-14	2.31432e-12		Fbxo5	67141	276.552	1.90927	0.326271	5.85179	4.86315e-09	1.92546e-07		Trib3	228775	636.265	-3.0746	0.4485	-6.8553	7.11638e-12	2.8093e-10		Fam76a	230789	335.132	0.374782	0.10892	3.44088	0.000579818	0.0218296
Rpl27a	26451	2285.12	0.4259	0.0566878	7.51309	5.77486e-14	2.31807e-12		Ube2c	68612	624.639	2.53131	0.432693	5.85012	4.91206e-09	1.93911e-07		Peak1	244895	1883.26	-0.602903	0.0879423	-6.85567	7.09804e-12	2.8093e-10		Prelid1	66494	452.297	0.474287	0.137895	3.43947	0.000582847	0.0218296
Rcan2	53901	295.271	-1.41139	0.188002	-7.50732	6.03506e-14	2.41543e-12		Mcm5	17218	832.055	1.6918	0.289272	5.84845	4.96162e-09	1.95293e-07		Dnajc28	246738	196.803	0.723702	0.105779	6.84166	7.82826e-12	3.08126e-10		Zbtb22	81630	98.7359	-0.54492	0.158677	-3.43414	0.000594435	0.0221893
Txn1	22166	3781.4	0.281522	0.0375421	7.49882	6.43967e-14	2.56239e-12		Drp2	13497	1973.88	-0.486037	0.0831254	-5.84703	5.00436e-09	1.96258e-07		D8Ertd82e	244418	364.494	-1.14162	0.166936	-6.83866	7.99355e-12	3.13712e-10		Il17rc	171095	9830.03	0.171407	0.0499362	3.43251	0.000598018	0.0222578
Dnph1	381101	250.787	1.09001	0.145352	7.4991	6.42599e-14	2.56239e-12		Sclt1	67161	210.776	0.623076	0.10657	5.84666	5.0154e-09	1.96258e-07		Seh1l	72124	1447.91	-0.425184	0.0621888	-6.83698	8.08781e-12	3.16486e-10		Rnf138	56515	4922.46	0.179138	0.0522162	3.4307	0.000602035	0.022342
Mrpl13	68537	1439.97	0.513707	0.0685125	7.498	6.47974e-14	2.57086e-12		Tmem43	74122	3372.27	0.374864	0.0641234	5.84598	5.03604e-09	1.96493e-07		Wee1	22390	604.292	1.20073	0.175766	6.8314	8.4091e-12	3.28102e-10		Nup93	71805	320.983	0.375269	0.109431	3.42926	0.000605238	0.0223956
Esco2	71988	318.094	2.67332	0.357003	7.48823	6.98077e-14	2.76164e-12		2810408I11Rik	69941	31.1689	1.47129	0.251708	5.84523	5.05872e-09	1.96806e-07		Nek6	59126	588.599	-0.876897	0.128651	-6.81607	9.35615e-12	3.63995e-10		Srsf5	20384	230.729	0.400569	0.116978	3.42431	0.000616356	0.0227409
Dctd	320685	126.606	1.59557	0.213132	7.48628	7.08506e-14	2.79482e-12		Rfx5	53970	279.681	0.805052	0.137851	5.84001	5.21974e-09	2.02484e-07		Ppil1	68816	431.76	-0.588185	0.0864456	-6.8041	1.01683e-11	3.94449e-10		Rcl1	59028	507.742	-0.199572	0.0582944	-3.42352	0.000618155	0.0227413
Lgals1	16852	35363.5	0.422583	0.0564724	7.483	7.26447e-14	2.84866e-12		Knstrn	51944	671.547	2.28619	0.391692	5.83671	5.3242e-09	2.05941e-07		Abce1	24015	6405.12	-0.589022	0.0865951	-6.80202	1.0316e-11	3.99023e-10		Lama5	16776	1960.09	0.252581	0.0738867	3.4185	0.00062968	0.0230986
Mre11a	17535	492.172	0.611735	0.0817538	7.48265	7.28397e-14	2.84866e-12		9430015G10Rik	230996	229.015	1.07431	0.184095	5.83566	5.35767e-09	2.0664e-07		Hsf1	15499	1126.9	-0.388306	0.057162	-6.79308	1.09762e-11	4.22128e-10		Gfpt1	14583	294.648	-0.373022	0.109171	-3.41687	0.000633452	0.0231702
4930579G24Rik	75939	240.133	1.61563	0.21591	7.4829	7.26996e-14	2.84866e-12		C2cd3	277939	545.44	0.427001	0.0732249	5.83136	5.49782e-09	2.11438e-07		4921524J17Rik	66714	869.016	-0.458664	0.0675155	-6.79346	1.09473e-11	4.22128e-10		B230307C23Rik	245305	1036.28	0.247516	0.0724778	3.41506	0.000637677	0.0232579
Pnrc1	108767	1023.53	-0.448684	0.059971	-7.48167	7.33834e-14	2.86174e-12		Xrcc2	57434	230.176	0.832472	0.142875	5.82657	5.65789e-09	2.16972e-07		Mlkl	74568	391.707	-0.780716	0.115198	-6.77717	1.22549e-11	4.69957e-10		Tfap4	83383	2677.42	-0.338807	0.0993453	-3.4104	0.000648683	0.023555
Brca2	12190	280.343	1.57871	0.211076	7.47932	7.47086e-14	2.89692e-12		Traip	22036	94.9823	1.67594	0.287808	5.82311	5.77611e-09	2.20875e-07		Gpi1	14751	9570.31	-0.36691	0.0541567	-6.77498	1.24423e-11	4.75785e-10		Pkia	18767	835.624	0.201464	0.0590797	3.41004	0.000649525	0.023555
Pabpc1	18458	17773.3	0.889093	0.118872	7.47939	7.46669e-14	2.89692e-12		Aqp5	11830	4912.78	-0.971184	0.166955	-5.81706	5.9893e-09	2.28376e-07		Bsdc1	100383	1164.3	0.437943	0.0647507	6.76353	1.34669e-11	5.13502e-10		Fbxl3	50789	763.234	0.267623	0.0785024	3.40911	0.000651748	0.0235685
Phgdh	236539	1892.09	1.76021	0.235638	7.46996	8.02192e-14	3.10181e-12		G2e3	217558	564.601	1.35793	0.233514	5.81519	6.05646e-09	2.30283e-07		Tmem65	74868	2155.99	0.621583	0.0919719	6.7584	1.39523e-11	5.30503e-10		Myod1	17927	329.025	0.242378	0.071158	3.40619	0.000658756	0.0237544
Cdc6	23834	128.132	2.51114	0.336704	7.458	8.78435e-14	3.38705e-12		Arhgef39	230098	78.8655	2.73354	0.47135	5.79938	6.65598e-09	2.52363e-07		Arid2	77044	1568.47	0.411552	0.0609198	6.75565	1.42199e-11	5.3915e-10		Cmtr2	234728	2172.53	0.194362	0.0571044	3.40363	0.000664966	0.0239106
Ctgf	14219	3167.11	-1.92554	0.258237	-7.45648	8.88667e-14	3.41144e-12		H2afx	15270	386.544	1.35821	0.234542	5.79093	6.99975e-09	2.6465e-07		Crebl2	232430	331.362	0.787766	0.11666	6.75266	1.45161e-11	5.48831e-10		Ubap2	68926	2698.72	0.219565	0.0645867	3.39954	0.000674984	0.0240525
Kntc1	208628	460.405	2.52245	0.338297	7.45632	8.89745e-14	3.41144e-12		Timeless	21853	263.465	1.09612	0.189327	5.78954	7.05807e-09	2.66105e-07		Gxylt2	232313	408.666	1.40164	0.207811	6.74477	1.53265e-11	5.76224e-10		Zeb1	21417	351.277	0.388385	0.114289	3.39826	0.000678168	0.0240525
Rplp2	67186	5158.55	0.489602	0.0657054	7.45148	9.2298e-14	3.52898e-12		Aplf	72103	243.991	0.622962	0.107691	5.78474	7.26239e-09	2.73041e-07		Ube2r2	67615	2150.81	0.268752	0.0398452	6.74489	1.5314e-11	5.76224e-10		Nle1	217011	3686.65	-0.284074	0.0835621	-3.39956	0.000674949	0.0240525
Tubb5	22154	12797.1	1.30031	0.174781	7.4397	1.00918e-13	3.84781e-12		Pgam1	18648	1071.89	0.605634	0.104823	5.77766	7.57446e-09	2.83979e-07		Samd1	666704	942.818	-0.918996	0.136494	-6.73286	1.66362e-11	6.2372e-10		Brd9	105246	461.149	0.273641	0.0805256	3.39818	0.000678359	0.0240525
Umps	22247	798.643	0.692449	0.0930959	7.43801	1.02212e-13	3.88632e-12		Fndc4	64339	263.715	-0.532141	0.0921142	-5.77697	7.60597e-09	2.84366e-07		Hoxa10	15395	809.983	0.417803	0.0620886	6.72914	1.70674e-11	6.381e-10		Rnf103	22644	1729.64	-0.199327	0.0586267	-3.39993	0.000674031	0.0240525
Gpaa1	14731	1113.25	0.467523	0.0628993	7.43289	1.06252e-13	4.02873e-12		Pttg1	30939	353.191	2.56199	0.443587	5.77561	7.66732e-09	2.85863e-07		Snx3	54198	3219.26	-0.257911	0.0383423	-6.72653	1.73762e-11	6.46047e-10		Dph1	116905	48.6151	0.549626	0.162018	3.39238	0.000692891	0.0244995
Rbl2	19651	2692.89	-0.610344	0.0821308	-7.43137	1.0748e-13	4.06405e-12		Hat1	107435	736.131	0.590462	0.102245	5.77495	7.69747e-09	2.86192e-07		Foxo4	54601	1205.82	0.474438	0.0705299	6.72676	1.73477e-11	6.46047e-10		Nyap1	243300	110.47	0.730897	0.215564	3.39063	0.000697315	0.0245876
Orc2	18393	1156.06	0.55206	0.0742981	7.43033	1.08324e-13	4.08467e-12		Tbc1d31	210544	692.336	0.944545	0.163689	5.77036	7.91021e-09	2.9329e-07		Dmrt2	226049	151.926	0.796126	0.11843	6.72233	1.78837e-11	6.63079e-10		Enpp5	83965	2834.29	-0.277928	0.0820457	-3.38748	0.000705377	0.0248031
Ncl	17975	12312.1	0.703213	0.0947877	7.41882	1.18168e-13	4.44362e-12		Bub1	12235	579.66	2.61675	0.455163	5.74904	8.97504e-09	3.3143e-07		Acin1	56215	3492.75	0.381701	0.0567949	6.7207	1.8085e-11	6.68696e-10		Rnf44	105239	1856.31	0.197376	0.0583175	3.38452	0.000713038	0.0248881
Atrnl1	226255	982.392	-0.542794	0.0732022	-7.41499	1.2163e-13	4.56129e-12		Gprc5b	64297	1698.07	-0.433681	0.0754387	-5.74879	8.98826e-09	3.3143e-07		Aars	234734	5706.9	-0.971925	0.144648	-6.71924	1.82672e-11	6.73577e-10		St3gal3	20441	2732.81	-0.274985	0.0812431	-3.38471	0.000712526	0.0248881
Adpgk	72141	551.752	1.03146	0.139446	7.39688	1.39421e-13	5.21418e-12		Ly6e	17069	2042.25	1.25459	0.218692	5.73681	9.64764e-09	3.54769e-07		Ift74	67694	781.162	0.48682	0.0724623	6.71825	1.83914e-11	6.76299e-10		Pus10	74467	240.803	0.364297	0.107644	3.38428	0.000713657	0.0248881
Pidd1	57913	75.5571	1.58529	0.214405	7.3939	1.42588e-13	5.31811e-12		Nav1	215690	3042.25	-0.519811	0.090652	-5.73414	9.80097e-09	3.59423e-07		Ccdc58	381045	310.122	-0.623555	0.0928818	-6.71342	1.9011e-11	6.97175e-10		Shkbp1	192192	3094.69	-0.167279	0.049478	-3.38089	0.000722522	0.0251284
Galnt15	78754	21.438	-3.50864	0.474726	-7.39088	1.4586e-13	5.42537e-12		Gdpd2	71584	73.2931	-2.17318	0.379407	-5.72784	1.01718e-08	3.72006e-07		Rela	19697	1789.74	0.273776	0.0408254	6.70601	2.00021e-11	7.3152e-10		Fam120a	218236	403.201	0.315992	0.0935001	3.37959	0.000725938	0.0251784
Abhd4	105501	2567.37	-0.783134	0.106053	-7.38436	1.53185e-13	5.68238e-12		Arhgap11a	228482	922.621	2.15333	0.376021	5.72663	1.02442e-08	3.72624e-07		1810055G02Rik	72056	732.396	-0.602497	0.089858	-6.70499	2.01421e-11	7.34638e-10		Cyp26b1	232174	2983.2	-0.188849	0.0559353	-3.37621	0.000734931	0.025421
Id3	15903	354.033	-2.3722	0.32141	-7.38061	1.57571e-13	5.82927e-12		Casc5	76464	378.242	2.68237	0.468388	5.72682	1.02333e-08	3.72624e-07		Snrpa1	68981	549.576	-0.488778	0.0729498	-6.70019	2.08143e-11	7.571e-10		Ap3m2	64933	302.251	0.388265	0.115068	3.37422	0.000740247	0.0254698
Zrsr1	22183	726.048	-0.526972	0.0715714	-7.36288	1.79978e-13	6.64028e-12		Mybl1	17864	290.229	1.88357	0.329079	5.72378	1.0418e-08	3.7792e-07		Cdh11	12552	1093.56	-0.893216	0.13338	-6.69678	2.13067e-11	7.72917e-10		Tmem164	209497	779.907	0.277613	0.0822755	3.37419	0.000740343	0.0254698
Col15a1	12819	60.3173	3.74333	0.508608	7.35995	1.83985e-13	6.76986e-12		Upf3a	67031	565.753	0.501439	0.087617	5.72309	1.04606e-08	3.78442e-07		Xpnpep1	170750	1915.29	-0.240522	0.0359242	-6.69526	2.15281e-11	7.78842e-10		Mettl1	17299	1124.56	0.180658	0.0535711	3.3723	0.000745434	0.0255758
U2af1	108121	816.709	0.459467	0.0624619	7.35596	1.8956e-13	6.95631e-12		Pdgfb	18591	205.313	-1.19147	0.208298	-5.72002	1.06509e-08	3.83574e-07		Syf2	68592	1317.08	0.388462	0.0580569	6.69106	2.21553e-11	7.99378e-10		Egln3	112407	176.632	0.441462	0.131066	3.36824	0.000756495	0.0258856
Cinp	67236	546.666	0.525883	0.0716295	7.34172	2.1087e-13	7.71761e-12		Ckap2l	70466	757.926	2.63876	0.461331	5.71989	1.06596e-08	3.83574e-07		Dcun1d3	233805	684.302	-0.399047	0.0596509	-6.6897	2.23635e-11	8.04728e-10		Kdsr	70750	245.408	-0.435672	0.12944	-3.36581	0.000763181	0.0259867
Pik3ca	18706	2181.53	-0.356103	0.0487045	-7.31149	2.64197e-13	9.64355e-12		Dnph1	381101	250.787	0.835686	0.146116	5.71934	1.0694e-08	3.83784e-07		Ewsr1	14030	3949.14	0.427576	0.0639252	6.68869	2.25181e-11	8.08124e-10		Znhit6	229937	300.481	-0.589392	0.175118	-3.36569	0.000763535	0.0259867
Eif4e	13684	1371.15	0.553922	0.0758853	7.29946	2.88923e-13	1.0518e-11		2700094K13Rik	72657	222.852	1.38665	0.242711	5.71317	1.10891e-08	3.96901e-07		Plxnb2	140570	10499	-0.262685	0.0392899	-6.68582	2.29643e-11	8.21938e-10		Me1	17436	232.454	-0.317995	0.0945461	-3.36338	0.000769944	0.026135
Asns	27053	2960.47	1.55779	0.213476	7.29726	2.93689e-13	1.06632e-11		Rps24	20088	3975.82	0.494401	0.086713	5.70158	1.18704e-08	4.23734e-07		Nacc1	66830	3695.35	-0.366555	0.0548448	-6.6835	2.33304e-11	8.32821e-10		Trim55	381485	2160.96	0.161747	0.0481063	3.36229	0.000772999	0.0261689
Stub1	56424	2261.22	0.316556	0.0434096	7.29229	3.04739e-13	1.10351e-11		Rad51c	114714	131.793	1.27696	0.224027	5.70004	1.19779e-08	4.24632e-07		Siah2	20439	693.826	-0.596998	0.0893432	-6.68208	2.35577e-11	8.38704e-10		Pex5l	58869	2423.08	0.167114	0.0497357	3.36004	0.000779304	0.0262654
Gtse1	29870	457.639	2.45415	0.336592	7.29117	3.07266e-13	1.10973e-11		Ccnb1	268697	567.927	2.61996	0.459654	5.69986	1.19904e-08	4.24632e-07		S100a16	67860	1599.57	-0.371294	0.0555701	-6.68155	2.36429e-11	8.39511e-10		Egln1	112405	691.691	-0.29093	0.0865913	-3.3598	0.000779975	0.0262654
Trmt2a	15547	601.4	0.522105	0.071641	7.28779	3.15072e-13	1.13492e-11		B4galt6	56386	1871.83	-0.317024	0.0556186	-5.69997	1.1983e-08	4.24632e-07		Mogs	57377	1123.61	-0.68357	0.10242	-6.67417	2.48631e-11	8.80509e-10		Hk1	15275	424.548	0.236763	0.0705247	3.35717	0.000787461	0.0264396
Prim2	19076	312.302	1.53922	0.211816	7.26676	3.68212e-13	1.32286e-11		Spc24	67629	265.772	2.06896	0.363296	5.69497	1.23392e-08	4.3469e-07		Stambpl1	76630	549.706	-0.589485	0.0883843	-6.66957	2.56555e-11	9.0618e-10		Msi2	76626	414.787	0.203403	0.0605994	3.35652	0.000789304	0.0264396
Mcm10	70024	149.672	2.42264	0.333553	7.26314	3.78207e-13	1.35521e-11		Cenpu	71876	85.4157	1.9792	0.347511	5.69535	1.23121e-08	4.3469e-07		Sept8	20362	3184.32	-0.867639	0.130205	-6.66364	2.67122e-11	9.41026e-10		Tymp	72962	7394.85	-0.0992195	0.0296168	-3.35011	0.000807792	0.0269879
Cdca5	67849	193.979	2.46968	0.34033	7.25672	3.966e-13	1.4174e-11		Fam64a	109212	738.729	2.56267	0.4501	5.69354	1.24429e-08	4.37196e-07		Egln3	112407	3258.98	-0.880968	0.132265	-6.66064	2.72634e-11	9.57931e-10		Kcnb1	16500	111.829	-0.465716	0.139128	-3.3474	0.000815721	0.0270399
Rab5b	19344	2797.87	-0.376106	0.0518316	-7.2563	3.9782e-13	1.41806e-11		Tbc1d15	66687	1736.81	0.284967	0.0500619	5.6923	1.25342e-08	4.39254e-07		Hprt	15452	1387.87	-0.420711	0.063219	-6.65483	2.83634e-11	9.93977e-10		H6pd	100198	81.9586	-0.810654	0.242133	-3.34796	0.000814077	0.0270399
Pla2g16	225845	3027.51	-0.42772	0.0589845	-7.2514	4.12484e-13	1.46652e-11		Gpx3	14778	994.783	-1.32666	0.233281	-5.68697	1.29314e-08	4.51288e-07		Dab2	13132	1380.79	0.895371	0.134607	6.65173	2.89671e-11	1.01249e-09		Pnkd	56695	414.672	-0.23734	0.070896	-3.34772	0.000814789	0.0270399
Cenph	26886	126.417	2.32609	0.320905	7.24853	4.21328e-13	1.49408e-11		Ankle1	234396	79.6652	2.73302	0.48059	5.68679	1.29448e-08	4.51288e-07		Numa1	101706	4130.07	0.496522	0.0746595	6.65049	2.92126e-11	1.01842e-09		Zfp408	381410	633.224	-0.240944	0.0720026	-3.34632	0.000818925	0.0270756
Sclt1	67161	210.776	0.783092	0.108134	7.24185	4.42618e-13	1.56552e-11		Iqgap3	404710	721.162	2.41609	0.426324	5.66727	1.45095e-08	5.04523e-07		Slc39a14	213053	1772.87	-0.612689	0.0921987	-6.6453	3.0259e-11	1.051e-09		Fyco1	17281	220.867	0.345264	0.103318	3.34177	0.00083247	0.0274521
Ccdc157	216516	660.376	-0.407028	0.0562217	-7.23971	4.49659e-13	1.58632e-11		Rai14	75646	2688.05	-0.616155	0.108788	-5.66379	1.48065e-08	5.13521e-07		Fam109a	231717	274.32	0.545952	0.0821587	6.64509	3.03039e-11	1.051e-09		Map3k4	26407	3258.78	-0.441717	0.132386	-3.33659	0.000848142	0.0278967
Trib3	228775	636.265	3.24908	0.44886	7.23851	4.5363e-13	1.59212e-11		6030419C18Rik	319477	1564.55	-0.520279	0.0920509	-5.65207	1.58523e-08	5.48375e-07		Nptx1	18164	792.893	-0.805074	0.121191	-6.643	3.07356e-11	1.06323e-09		Susd6	217684	830.254	0.388735	0.116606	3.33375	0.00085683	0.0280375
Nphp4	260305	94.9314	1.10932	0.153251	7.2386	4.53356e-13	1.59212e-11		Kif2c	73804	453.706	2.68186	0.474756	5.64893	1.6145e-08	5.57064e-07		Sox4	20677	2292.91	0.882055	0.133126	6.62574	3.45509e-11	1.19214e-09		Zfp566	72556	712.234	0.251202	0.0753375	3.33436	0.000854967	0.0280375
Inpp5k	19062	792.377	-0.719371	0.0994052	-7.23676	4.59542e-13	1.60358e-11		Ccdc61	232933	222.467	0.834325	0.147892	5.64144	1.6863e-08	5.80347e-07		Lsm12	268490	495.359	-0.45385	0.0685351	-6.62216	3.53984e-11	1.21825e-09		Tarbp2	21357	1133.62	0.200184	0.0600805	3.33193	0.00086247	0.0281497
Rbm3	19652	2650.62	0.461155	0.0637236	7.23679	4.59423e-13	1.60358e-11		Rhbdf1	13650	1954.17	-0.352487	0.0625039	-5.63944	1.70601e-08	5.85629e-07		Marf1	223989	1709.61	0.42766	0.064661	6.61388	3.74376e-11	1.28513e-09		Gapdh	14433	1227.59	-0.337589	0.101342	-3.33118	0.000864792	0.0281533
3110062M04Rik	78412	143.639	0.82712	0.114298	7.2365	4.60407e-13	1.60358e-11		Rplp2	67186	5158.55	0.370405	0.0656961	5.63815	1.71888e-08	5.88542e-07		Syt6	54524	13.8432	-3.63986	0.550496	-6.61197	3.79241e-11	1.29851e-09		Tstd3	77032	14.1859	-1.24435	0.373642	-3.33032	0.000867472	0.0281685
Ssr4	20832	1292.38	0.458418	0.0633617	7.23494	4.65743e-13	1.61804e-11		Cdc25b	12531	970.611	1.11367	0.198114	5.62138	1.89434e-08	6.46969e-07		Cacybp	12301	2282.03	-0.486608	0.0736182	-6.60989	3.84609e-11	1.31354e-09		Mex3a	72640	2097.82	-0.391329	0.117604	-3.32751	0.000876253	0.0283159
Mis12	67139	921.873	0.672277	0.0930851	7.22218	5.11623e-13	1.77294e-11		Ccnf	12449	433.218	1.63165	0.290534	5.61605	1.95372e-08	6.65553e-07		Gpt2	108682	2962.94	-1.97801	0.299284	-6.60915	3.86534e-11	1.31677e-09		Prr9	109314	1564.47	0.306289	0.0920491	3.32745	0.000876462	0.0283159
Maf1	68877	1880.12	-0.46019	0.0637262	-7.22137	5.14658e-13	1.77895e-11		Mat2a	232087	4098.68	-0.468588	0.0835455	-5.60878	2.03758e-08	6.92364e-07		Alad	17025	1110.27	-0.427785	0.0648196	-6.59963	4.12193e-11	1.40062e-09		Utp20	70683	3435.99	-0.274316	0.0824913	-3.3254	0.00088293	0.0284527
Rpl35	66489	2725.37	0.606663	0.0840455	7.21827	5.26545e-13	1.81545e-11		Mcm10	70024	149.672	1.8833	0.335911	5.60653	2.06417e-08	6.9963e-07		Nt5c3b	68106	538.899	-0.37326	0.0566378	-6.59029	4.38967e-11	1.48783e-09		Ulk1	22241	3752.45	-0.305922	0.0922594	-3.31589	0.00091351	0.0293638
Epdr1	105298	2426.14	-0.571577	0.0792366	-7.21354	5.45155e-13	1.87489e-11		Cdca8	52276	424.972	2.27853	0.40645	5.60594	2.07125e-08	7.00259e-07		Sesn2	230784	427.933	-1.51233	0.229538	-6.58857	4.44095e-11	1.50142e-09		Zfp637	232337	25.8703	0.728526	0.220554	3.30316	0.000956019	0.0306528
Alg8	381903	235.801	0.75125	0.104258	7.20568	5.77548e-13	1.98132e-11		Peak1	244895	1883.26	-0.492961	0.0879603	-5.60436	2.09022e-08	7.04899e-07		Slbp	20492	517.094	-0.967656	0.14693	-6.58581	4.52418e-11	1.52572e-09		Armc5	233912	596.328	-0.578047	0.175096	-3.30132	0.000962303	0.0306996
Cenpu	71876	85.4157	2.51396	0.349385	7.19538	6.22859e-13	2.13142e-11		Kif15	209737	254.032	2.54831	0.454752	5.60373	2.0979e-08	7.05714e-07		Tapbpl	213233	270.604	0.501236	0.0761874	6.57898	4.73688e-11	1.59344e-09		Mtcl1	68617	877.944	-0.216146	0.0654669	-3.30161	0.000961306	0.0306996
Fam210b	67017	628.896	-0.660951	0.0919304	-7.18969	6.49379e-13	2.21663e-11		Serping1	12258	273.082	-0.960849	0.171644	-5.59791	2.1695e-08	7.27977e-07		Cycs	13063	569.716	-0.503871	0.0766433	-6.57424	4.89025e-11	1.64092e-09		Ehmt2	110147	467.033	-0.195904	0.0593804	-3.29913	0.000969834	0.0307856
Rps12	20042	6990.08	0.645163	0.0897934	7.18496	6.72246e-13	2.28898e-11		Stil	20460	142.514	2.08816	0.373413	5.59209	2.24352e-08	7.50936e-07		Psph	100678	704.854	-1.89876	0.289125	-6.56728	5.1243e-11	1.71517e-09		Chst15	77590	386.364	0.278407	0.0843718	3.29976	0.000967684	0.0307856
Poc1a	70235	68.9329	1.51353	0.210822	7.17917	7.01359e-13	2.38218e-11		Pcdhb20	93891	396.186	-0.565689	0.101257	-5.58667	2.3147e-08	7.72833e-07		Phf1	21652	781.488	0.543024	0.0827219	6.56445	5.22237e-11	1.74365e-09		Sytl5	236643	1935.1	-0.296719	0.090035	-3.29559	0.000982136	0.0310985
Srsf10	14105	1288.69	0.498435	0.0694477	7.17713	7.11895e-13	2.41198e-11		Cenpp	66336	75.3917	1.8648	0.334052	5.58236	2.37277e-08	7.90256e-07		Cat	12359	1411.25	0.362503	0.0552526	6.56084	5.35068e-11	1.78205e-09		Enoph1	67870	1178.92	-0.246383	0.0747902	-3.29432	0.000986593	0.0311621
Eno1b	433182	1420.13	0.800353	0.111597	7.17182	7.40087e-13	2.50131e-11		Amotl2	56332	4025.05	-0.425865	0.0762941	-5.58189	2.37926e-08	7.90455e-07		Nsmaf	18201	834.192	0.395403	0.0602962	6.55767	5.46554e-11	1.81581e-09		Klf11	194655	7026.12	-0.275471	0.0836607	-3.29272	0.000992231	0.0312404
Ccdc58	381045	310.122	0.670233	0.0934764	7.17008	7.49567e-13	2.52711e-11		Ccnb2	12442	538.419	2.6613	0.477084	5.57826	2.42938e-08	8.01247e-07		Wbscr27	79565	206.082	1.18105	0.18016	6.55556	5.54341e-11	1.83713e-09		Has1	15116	1478.2	0.250125	0.0759744	3.29222	0.000993981	0.0312404
Tnfrsf10b	21933	482.666	0.657803	0.0917555	7.16908	7.55014e-13	2.53922e-11		Trim25	217069	558.778	-0.32383	0.0580558	-5.5779	2.43436e-08	8.01247e-07		9130024F11Rik	329160	25.7367	1.73643	0.265245	6.54653	5.88895e-11	1.94683e-09		Celf2	14007	656.525	0.243911	0.0742061	3.28694	0.00101284	0.0316768
Bcat1	12035	663.957	2.79401	0.390047	7.16326	7.87788e-13	2.64295e-11		Extl3	54616	4500.51	-0.29841	0.0534981	-5.57796	2.43358e-08	8.01247e-07		Eif1ax	66235	1765.52	-0.372133	0.0568526	-6.54557	5.92704e-11	1.95143e-09		Adgra1	52389	63.234	0.515752	0.156899	3.28717	0.001012	0.0316768
Fbln7	70370	1869.97	-1.36601	0.190717	-7.16252	7.92073e-13	2.65083e-11		Lima1	65970	6344.41	-0.445906	0.0799428	-5.57781	2.43562e-08	8.01247e-07		Bbs2	67378	581.565	0.6473	0.0988933	6.54544	5.93194e-11	1.95143e-09		Nol10	217431	415.538	0.259875	0.0791645	3.28273	0.00102808	0.0319962
Eva1b	230752	114.228	-1.10357	0.154278	-7.15316	8.4805e-13	2.83124e-11		Pola2	18969	399.947	0.68053	0.122038	5.57638	2.45572e-08	8.03918e-07		Zfp143	20841	351.854	-0.542453	0.0829335	-6.54082	6.11809e-11	2.00775e-09		Plxna4	243743	9901.49	-0.218567	0.0665693	-3.2833	0.00102599	0.0319962
Tdp1	104884	275.126	0.918205	0.128465	7.14752	8.83567e-13	2.94264e-11		Mms22l	212377	185.708	1.18638	0.212742	5.57661	2.45245e-08	8.03918e-07		Dcaf8	98193	4673.03	0.460679	0.0704578	6.53837	6.21916e-11	2.03594e-09		Rbfox1	268859	315.449	-0.236712	0.0721257	-3.28194	0.00103096	0.0320074
Abce1	24015	6405.12	0.618694	0.0866241	7.14228	9.17957e-13	3.0462e-11		Nid2	18074	5286.89	-0.580541	0.104118	-5.57577	2.46437e-08	8.04788e-07		Slc7a5	20539	5188.88	-1.22722	0.187816	-6.53417	6.39645e-11	2.08888e-09		Afap1l1	106877	606.398	0.428902	0.130907	3.27639	0.00105141	0.032558
Ero1l	50527	2109.23	2.62474	0.367502	7.14211	9.19113e-13	3.0462e-11		Birc5	11799	533.749	2.45117	0.439819	5.57313	2.50203e-08	8.15103e-07		Cct6a	12466	4504.06	-0.525723	0.0805271	-6.52852	6.64217e-11	2.16386e-09		Armt1	73419	35.5857	-1.80743	0.55176	-3.27575	0.00105381	0.032558
Pop5	117109	295.047	0.59698	0.0836224	7.139	9.40124e-13	3.10831e-11		Ctc1	68964	737.474	0.645563	0.115971	5.56659	2.59768e-08	8.44216e-07		Tars	110960	3870.62	-0.825445	0.126473	-6.52664	6.72624e-11	2.18595e-09		Eif1	20918	1483.61	0.398549	0.121857	3.27062	0.00107311	0.0329532
Lsm3	67678	332.877	0.832221	0.116637	7.13514	9.66905e-13	3.18916e-11		Eno1b	433182	1420.13	0.626959	0.11265	5.56556	2.6131e-08	8.47176e-07		Myo6	17920	388.412	1.06959	0.163915	6.52523	6.78962e-11	2.20121e-09		Camsap2	67886	2097.86	-0.228346	0.0698245	-3.27029	0.00107436	0.0329532
Htr7	15566	304.386	-1.52075	0.213168	-7.13407	9.74408e-13	3.20618e-11		Vps36	70160	640.352	0.321821	0.0578614	5.56193	2.66807e-08	8.6291e-07		Zmynd19	67187	433.529	-0.574769	0.0881232	-6.52234	6.92207e-11	2.23875e-09		Sdf2l1	64136	547.888	0.231272	0.0707037	3.271	0.0010717	0.0329532
Adm2	223780	49.8891	3.48591	0.488688	7.13321	9.80578e-13	3.21801e-11		Cep135	381644	298.98	0.596936	0.107364	5.55991	2.69921e-08	8.70883e-07		Zbtb2	381990	264.48	0.641945	0.0986038	6.51035	7.49753e-11	2.41904e-09		Rrp15	67223	551.108	0.233569	0.0714525	3.26887	0.00107978	0.0330396
Lin54	231506	440.138	0.808482	0.113345	7.13291	9.82706e-13	3.21801e-11		Bub1b	12236	821.546	2.71783	0.488931	5.55873	2.71749e-08	8.74681e-07		Dnajb12	56709	1348.98	0.321845	0.0494434	6.50937	7.54672e-11	2.42907e-09		Impact	16210	1526.26	-0.241123	0.0737942	-3.26751	0.00108499	0.0331196
Hn1l	52009	773.708	1.09639	0.153859	7.12595	1.03368e-12	3.37684e-11		Sdc1	20969	5216.08	-0.693494	0.124814	-5.55623	2.75657e-08	8.85135e-07		3110062M04Rik	78412	143.639	-0.733854	0.112771	-6.50748	7.64208e-11	2.45388e-09		BC005537	79555	3805.03	-0.142875	0.0437469	-3.26595	0.00109096	0.0331427
Ifngr2	15980	1020.92	-0.371157	0.0520942	-7.12473	1.04286e-12	3.39153e-11		Fanca	14087	119.555	1.96767	0.354476	5.55093	2.84159e-08	9.10259e-07		Dnm2	13430	2927.75	-0.356321	0.0547778	-6.50485	7.77692e-11	2.49121e-09		Ap3b1	11774	598.716	-0.459162	0.140567	-3.26651	0.00108882	0.0331427
Ska1	66468	145.083	2.53147	0.35531	7.12469	1.04313e-12	3.39153e-11		Cdkn3	72391	81.3012	2.43019	0.438277	5.54486	2.94181e-08	9.40119e-07		Pdxp	57028	398.475	-0.90897	0.139751	-6.50419	7.81105e-11	2.49619e-09		Ttc3	22129	626.248	-0.392467	0.120283	-3.26286	0.00110293	0.0334266
Isoc1	66307	569.444	0.712272	0.100014	7.12171	1.06597e-12	3.4576e-11		Gpsm2	76123	638.015	0.885527	0.159719	5.54427	2.95175e-08	9.41055e-07		Tmem129	68366	656.507	-0.386001	0.0593651	-6.50215	7.918e-11	2.52436e-09		Ndor1	78797	219.968	0.290866	0.0892172	3.2602	0.00111333	0.0336618
Lacc1	210808	208.795	0.78122	0.109801	7.1149	1.11995e-12	3.62409e-11		Dhfr	13361	287.619	1.15614	0.208617	5.54192	2.99166e-08	9.51518e-07		Sord	20322	704.34	1.20734	0.185764	6.49933	8.06787e-11	2.56604e-09		Snhg3	399101	295.132	0.381946	0.117185	3.25934	0.00111673	0.0336845
Rabac1	14470	1936.01	-0.387591	0.0544845	-7.11378	1.12909e-12	3.63647e-11		Cenpa	12615	536.078	2.74594	0.49562	5.54042	3.01744e-08	9.5745e-07		Abtb1	80283	425.415	0.864447	0.133137	6.49292	8.41909e-11	2.67142e-09		Manf	74840	325.135	0.36136	0.110896	3.25856	0.0011198	0.0336972
Adamts5	23794	1514.75	-1.07501	0.151112	-7.11402	1.12709e-12	3.63647e-11		Nme7	171567	360.731	0.404275	0.0730232	5.53626	3.09005e-08	9.75922e-07		Myg1	60315	575.876	-0.480503	0.0740215	-6.4914	8.50414e-11	2.69204e-09		Zfp106	20402	3386.99	-0.262868	0.080793	-3.2536	0.00113952	0.0342098
Wdr90	106618	344.981	1.42623	0.200595	7.11001	1.16035e-12	3.72839e-11		Dcakd	68087	1716.45	-0.459098	0.0829258	-5.53625	3.0902e-08	9.75922e-07		Hmgn1	15312	2429.33	-0.413116	0.063649	-6.49053	8.55328e-11	2.70123e-09		Tmem68	72098	121.406	0.751972	0.231289	3.25123	0.00114907	0.0344152
Gstcd	67553	327.382	0.885765	0.124721	7.10199	1.22969e-12	3.94193e-11		Trim59	66949	1044.61	1.5662	0.282931	5.53563	3.10103e-08	9.77043e-07		Utp11l	67205	665.382	-0.504653	0.0778675	-6.48092	9.11638e-11	2.8723e-09		Gmpr	66355	781.774	0.274627	0.0845479	3.24818	0.00116144	0.0347043
Uhrf1	18140	643.79	2.20851	0.311025	7.10075	1.24086e-12	3.96843e-11		3010026O09Rik	68067	93.9435	0.942813	0.170364	5.5341	3.12837e-08	9.83348e-07		Tctn2	67978	240.17	0.638647	0.0986336	6.47494	9.48511e-11	2.98148e-09		Spon2	100689	105.165	0.860013	0.265175	3.24319	0.00118201	0.035236
St3gal2	20444	2051.72	-0.427072	0.0601626	-7.09864	1.25994e-12	4.02005e-11		Plk1	18817	598.556	2.68271	0.484934	5.53212	3.16384e-08	9.92175e-07		Phf10	72057	1716.38	-1.08136	0.167102	-6.47126	9.71883e-11	3.04781e-09		Sema6a	20358	292.632	-0.440677	0.135923	-3.24212	0.00118644	0.0352855
Cdc7	12545	137.146	1.71645	0.241872	7.09652	1.27933e-12	4.07245e-11		Cenpe	229841	891.447	2.54666	0.460648	5.52843	3.23112e-08	1.01091e-06		Trp53inp2	68728	7359.36	0.618527	0.0955994	6.46999	9.801e-11	3.06641e-09		Slc2a6	227659	698.9	-0.378337	0.116733	-3.24104	0.00119093	0.0353364
Kifc5b	16580	243.926	2.13647	0.301127	7.0949	1.29445e-12	4.11102e-11		Mnd1	76915	73.053	1.33767	0.242226	5.5224	3.34399e-08	1.04379e-06		Ccnd2	12444	920.446	-1.25824	0.194508	-6.4688	9.87816e-11	3.08337e-09		Amy1	11722	599.872	-0.231234	0.0713634	-3.24023	0.00119435	0.0353556
Izumo4	71564	52.463	-1.49904	0.211305	-7.0942	1.30106e-12	4.12242e-11		Epdr1	105298	2426.14	-0.43661	0.0790796	-5.52115	3.36797e-08	1.04884e-06		Spsb2	14794	745.289	0.692021	0.106986	6.46831	9.9107e-11	3.08634e-09		Sirt1	93759	6169.39	0.236564	0.0730479	3.23847	0.00120173	0.0354914
Nacc1	66830	3695.35	0.389454	0.0549125	7.09228	1.31923e-12	4.17036e-11		Tmem243	652925	134.731	0.687143	0.124695	5.5106	3.57607e-08	1.11107e-06		Nolc1	70769	1587.37	-0.538895	0.083319	-6.46785	9.94052e-11	3.08846e-09		BC048403	270802	1618.78	-0.393607	0.12166	-3.2353	0.00121515	0.0358047
Suv39h2	64707	99.1172	1.59432	0.22496	7.08711	1.36938e-12	4.3189e-11		Rrm1	20133	2206.63	0.941965	0.170998	5.50863	3.61636e-08	1.12099e-06		Hilpda	69573	247.936	-0.951955	0.147206	-6.46684	1.00075e-10	3.1021e-09		Krt10	16661	2323.1	0.161954	0.0501123	3.23182	0.00123005	0.0360766
Ipo11	76582	1089.73	0.332473	0.046917	7.0864	1.37644e-12	4.33119e-11		Mgat3	17309	1129.96	-0.578457	0.105033	-5.50739	3.64189e-08	1.1263e-06		Cars	27267	1627.43	-0.965839	0.149383	-6.46551	1.00955e-10	3.12216e-09		Tmem29	382245	11.2507	-1.22829	0.380017	-3.23221	0.00122837	0.0360766
Smc2	14211	1399.75	1.92241	0.271302	7.08585	1.38191e-12	4.33844e-11		Pknox2	208076	188.548	-1.14399	0.207893	-5.50277	3.73873e-08	1.15359e-06		Utp14b	195434	286.312	0.746677	0.115653	6.4562	1.07363e-10	3.31271e-09		Slc39a6	106957	422.041	-0.486282	0.150632	-3.22828	0.00124537	0.0364421
C1qtnf1	56745	1414.04	-1.30572	0.184395	-7.08111	1.43006e-12	4.46909e-11		2810417H13Rik	68026	361.016	2.36841	0.430713	5.4988	3.8238e-08	1.17713e-06		Tcp11l2	216198	816.321	0.819138	0.126961	6.45189	1.10467e-10	3.40065e-09		Fam78a	241303	435.514	0.477948	0.148173	3.2256	0.00125709	0.0367008
Usp14	59025	2711.33	0.303369	0.0428411	7.08128	1.42833e-12	4.46909e-11		S100a16	67860	1599.57	-0.305063	0.0555312	-5.49355	3.93933e-08	1.20992e-06		Pbx1	18514	1700.97	0.893514	0.138566	6.44828	1.13128e-10	3.4746e-09		Cdc42bpa	226751	2160.64	0.367866	0.114089	3.22437	0.00126251	0.0367745
Kmt2e	69188	3046.79	-0.46331	0.06547	-7.07667	1.47655e-12	4.60388e-11		Prc1	233406	1717.93	2.38905	0.435112	5.49066	4.00438e-08	1.2271e-06		Psat1	107272	4542.63	-0.996149	0.154528	-6.44642	1.14522e-10	3.5094e-09		Prpf4b	19134	3684.81	0.149266	0.0463297	3.22181	0.00127382	0.0369146
Tnfrsf1b	21938	1677.57	-0.741886	0.10491	-7.07165	1.531e-12	4.7628e-11		Qars	97541	1796.47	0.264427	0.0482272	5.48295	4.18293e-08	1.27889e-06		Orc3	50793	926.087	-0.316805	0.0491501	-6.44567	1.15089e-10	3.51872e-09		Serpinb9g	93806	1686.74	-0.17943	0.0557055	-3.22105	0.00127723	0.0369146
Slc7a11	26570	113.576	3.23562	0.457741	7.06867	1.56426e-12	4.85524e-11		Cfh	12628	10650	-0.686769	0.125595	-5.46813	4.54817e-08	1.3874e-06		Usp39	28035	1062.01	-0.533365	0.0827699	-6.44395	1.16404e-10	3.55085e-09		Usp29	57775	4407.14	-0.188034	0.0583836	-3.22067	0.00127892	0.0369146
Hspe1	15528	1481.69	0.873666	0.123696	7.06304	1.62902e-12	5.03761e-11		Azin2	242669	335.1	-0.719381	0.131687	-5.46279	4.68703e-08	1.42651e-06		Unc5b	107449	4390.34	-1.08932	0.169135	-6.44052	1.19068e-10	3.62389e-09		Smpd1	20597	640.905	0.262237	0.0813866	3.22211	0.00127249	0.0369146
Fmo2	55990	140.067	-4.00723	0.567362	-7.06292	1.63038e-12	5.03761e-11		A230050P20Rik	319278	166.76	-1.0239	0.187495	-5.46092	4.73683e-08	1.43841e-06		Pole2	18974	144.289	-0.983976	0.152863	-6.43697	1.21882e-10	3.70113e-09		Tnfaip6	21930	289.234	0.573314	0.178482	3.21217	0.00131737	0.0379117
Polk	27015	553.337	0.574991	0.0814501	7.05943	1.67187e-12	5.15417e-11		Nup155	170762	1171.38	0.405147	0.0742087	5.45957	4.77294e-08	1.4461e-06		Stx5a	56389	540.411	0.498211	0.0774426	6.4333	1.24862e-10	3.78307e-09		Atp13a2	74772	84.33	0.51518	0.160406	3.21172	0.00131942	0.0379117
Msh6	17688	791.322	0.727875	0.103201	7.05298	1.7513e-12	5.38691e-11		Pcdhb16	93887	370.93	-0.462261	0.0846984	-5.45773	4.82267e-08	1.45788e-06		Rdh10	98711	724.459	1.08531	0.16877	6.43072	1.27002e-10	3.83923e-09		Trmt1l	98685	1819.64	-0.339671	0.10581	-3.2102	0.00132641	0.0380269
Snx9	66616	2577.83	-0.680006	0.0964391	-7.05114	1.77454e-12	5.43638e-11		Chek1	12649	126.084	1.39406	0.255696	5.45201	4.98028e-08	1.50214e-06		Hells	15201	348.807	-1.3657	0.212589	-6.42414	1.32614e-10	3.99988e-09		Scamp1	107767	1244.96	0.317902	0.0990539	3.20938	0.00133021	0.0380499
Snrpf	69878	366.421	0.616961	0.0874988	7.05108	1.77532e-12	5.43638e-11		Lrwd1	71735	419.412	0.438123	0.0804294	5.4473	5.11397e-08	1.5364e-06		Zfp784	654801	43.2608	1.29412	0.201903	6.40963	1.45872e-10	4.38989e-09		Sorbs1	20411	15340.3	-0.208277	0.064957	-3.20639	0.00134414	0.0382764
Haus4	219072	435.674	0.964811	0.136841	7.05061	1.78139e-12	5.4428e-11		Kif23	71819	653.635	2.70953	0.497416	5.44721	5.11674e-08	1.5364e-06		Bclaf1	72567	3087.35	0.484564	0.0758069	6.39208	1.6364e-10	4.9136e-09		Cyth3	19159	336.308	0.257791	0.0803878	3.20684	0.00134201	0.0382764
Rbbp8	225182	469.927	1.04865	0.148972	7.03922	1.93319e-12	5.89342e-11		Cit	12704	574.311	1.50413	0.276265	5.44454	5.19404e-08	1.55612e-06		Vopp1	232023	1305.91	-0.389737	0.0610273	-6.38627	1.69986e-10	5.09275e-09		Arpc2	76709	109.704	-0.433869	0.135395	-3.20446	0.00135316	0.0384473
Cfh	12628	10650	-0.884369	0.12565	-7.03836	1.94521e-12	5.90647e-11		Cdk19	78334	1070.47	0.5585	0.102697	5.43833	5.37829e-08	1.60774e-06		Efna4	13639	182.194	0.792964	0.124349	6.37691	1.80695e-10	5.40153e-09		Pmm2	54128	204.459	-0.308815	0.0964299	-3.20248	0.0013625	0.0386263
Snrpb	20638	3093.1	0.360993	0.0512898	7.03829	1.9461e-12	5.90647e-11		D17H6S56E-5	110956	4945.07	2.69712	0.496876	5.42815	5.69404e-08	1.69834e-06		Eed	13626	614.384	-0.38719	0.0607325	-6.37534	1.8256e-10	5.44515e-09		Nthl1	18207	2046.27	-1.12914	0.352944	-3.19919	0.00137813	0.0389827
Rbm8a	60365	1804.98	0.356665	0.050684	7.03703	1.96374e-12	5.94683e-11		Slc44a2	68682	7628.47	-0.42723	0.0787206	-5.42717	5.72557e-08	1.70396e-06		Fam188b	330323	322.668	1.03775	0.162795	6.37462	1.83422e-10	5.45873e-09		Rdh10	98711	1526.77	-0.302287	0.0946051	-3.19525	0.00139708	0.0392711
Tex30	75623	212.871	1.07776	0.153182	7.03579	1.98141e-12	5.9871e-11		Pif1	208084	113.895	2.56824	0.473617	5.4226	5.87372e-08	1.74418e-06		Sesn3	75747	716.103	1.2437	0.195185	6.37187	1.86736e-10	5.54508e-09		Zfp654	72020	1052.32	-0.273904	0.0856962	-3.19622	0.00139239	0.0392711
Npm1	18148	5388.41	0.805652	0.1146	7.03012	2.06351e-12	6.22145e-11		Cdc45	12544	310.629	1.16177	0.214375	5.41932	5.98268e-08	1.77262e-06		Srsf10	14105	1288.69	-0.441108	0.0692327	-6.37139	1.87326e-10	5.55032e-09		Nr1d2	353187	44.0564	0.650779	0.203677	3.19515	0.00139758	0.0392711
Nbr1	17966	4607.58	-0.303317	0.043188	-7.02318	2.16867e-12	6.52413e-11		Tmem106c	380967	230.774	0.504867	0.0931887	5.41769	6.0375e-08	1.78492e-06		Alkbh5	268420	4659.88	-0.359781	0.056509	-6.36678	1.93035e-10	5.70687e-09		Htr2b	15559	526.211	0.213141	0.0667253	3.1943	0.00140169	0.0392998
Lig1	16881	844.955	1.40202	0.19967	7.02169	2.19201e-12	6.57986e-11		Metrn	70083	413.659	0.518723	0.0958137	5.41387	6.16758e-08	1.81937e-06		Dctd	320685	126.606	-1.33986	0.210509	-6.36485	1.9548e-10	5.76644e-09		Tor1aip1	208263	793.765	-0.22406	0.0701644	-3.19336	0.00140627	0.0393417
Sh3glb1	54673	20535.7	-0.422531	0.0601995	-7.01884	2.23712e-12	6.70059e-11		Eme1	268465	74.1512	2.27147	0.41969	5.41225	6.22365e-08	1.83188e-06		Nrbp1	192292	2509.1	0.307184	0.0482817	6.36232	1.9873e-10	5.84947e-09		Ddx21	56200	260.467	0.317503	0.0995002	3.19098	0.00141793	0.0395808
Vwa5a	67776	1920.44	-0.961338	0.136989	-7.01762	2.25683e-12	6.74487e-11		Srpk1	20815	824.45	0.233511	0.0432073	5.40442	6.50168e-08	1.90953e-06		Pappa2	23850	257.635	1.73988	0.273487	6.36186	1.99329e-10	5.85425e-09		Synpr	72003	68.3343	0.559936	0.175625	3.18825	0.00143135	0.039868
Chek1	12649	126.084	1.78953	0.255088	7.01535	2.29373e-12	6.84021e-11		Cep128	75216	301.937	1.20467	0.223031	5.40136	6.61368e-08	1.93818e-06		Kri1	215194	571.302	-0.49864	0.0784334	-6.35749	2.05075e-10	6.00985e-09		Bicd1	12121	146.839	0.363431	0.11404	3.18686	0.00143828	0.0399734
Usp54	78787	462.93	-0.78609	0.112086	-7.01325	2.32847e-12	6.92872e-11		Maff	17133	490.535	-0.60233	0.111796	-5.38776	7.13398e-08	2.08611e-06		Phf8	320595	663.666	0.361086	0.0568682	6.34953	2.15976e-10	6.31554e-09		Armcx5	494468	1766.42	0.227919	0.0715421	3.1858	0.00144356	0.0400328
Acadsb	66885	1677.1	-0.423305	0.0603706	-7.01178	2.35312e-12	6.98687e-11		Wdr48	67561	920.052	0.309591	0.0575102	5.38323	7.31589e-08	2.13465e-06		Artn	11876	100.382	-1.85491	0.292255	-6.34688	2.1972e-10	6.41103e-09		C87436	232196	57.8648	-0.780282	0.244998	-3.18485	0.00144828	0.0400764
Ntn4	57764	1121.59	-0.658407	0.0939086	-7.01114	2.3638e-12	7.0034e-11		Rps21	66481	5536.16	0.323725	0.060146	5.38231	7.35342e-08	2.14095e-06		Smox	228608	485.062	0.478248	0.0753999	6.34283	2.25589e-10	6.56802e-09		Cdk16	18555	3064.06	0.177738	0.0558476	3.18256	0.0014598	0.0403077
Nono	53610	5102.67	0.332526	0.0474482	7.00819	2.41414e-12	7.13711e-11		Rreb1	68750	1112.8	-0.370931	0.0689531	-5.37947	7.47068e-08	2.16848e-06		Prkcb	18751	195.21	-1.73154	0.273184	-6.33835	2.32233e-10	6.74682e-09		Dnmt3a	13435	1279.24	0.239966	0.0754349	3.18111	0.00146714	0.0404226
Rpl8	26961	15503.8	0.460555	0.0657601	7.00356	2.49541e-12	7.36146e-11		Ube2s	77891	539.937	0.809179	0.150426	5.37924	7.48029e-08	2.16848e-06		Nfatc4	73181	497.298	1.0456	0.165053	6.33492	2.37463e-10	6.88386e-09		Snx25	102141	110.771	0.801048	0.2525	3.17247	0.0015115	0.0414652
Alad	17025	1110.27	0.455293	0.065024	7.00192	2.52473e-12	7.43193e-11		Depdc1b	218581	73.8555	2.6828	0.499249	5.37367	7.71495e-08	2.23168e-06		Prr9	109314	35.5877	-3.48989	0.551913	-6.32326	2.56102e-10	7.4082e-09		Snx14	244962	13.6734	-0.961489	0.303018	-3.17304	0.00150853	0.0414652
Tcof1	21453	1516.1	1.15217	0.164582	7.0006	2.54867e-12	7.48632e-11		Fam122b	78755	181.443	0.992381	0.185413	5.35226	8.68619e-08	2.50723e-06		Rnase4	58809	1971.33	0.991954	0.156993	6.31845	2.64205e-10	7.62615e-09		Zfp820	75424	1290.84	-0.147919	0.0466489	-3.1709	0.00151966	0.0415994
Tspyl1	22110	2149.34	-0.26905	0.0384343	-7.00028	2.55458e-12	7.4876e-11		Brip1os	74038	947.742	1.05376	0.196914	5.35138	8.72841e-08	2.51401e-06		Zfp358	140482	540.147	0.499129	0.0790491	6.31416	2.71627e-10	7.82099e-09		Hsp90b1	22027	16.9867	1.6563	0.522753	3.16842	0.00153272	0.0418668
Ercc6l	236930	254.753	2.37918	0.340087	6.99578	2.63786e-12	7.71517e-11		Prss12	19142	155.722	-1.25625	0.234991	-5.34596	8.99415e-08	2.57654e-06		Cbx7	52609	524.457	0.762864	0.120823	6.31388	2.72121e-10	7.82099e-09		1110019D14Rik	76311	593.909	-0.245737	0.0776266	-3.16563	0.00154748	0.0421797
Cdc45	12544	310.629	1.4877	0.2127	6.99435	2.66497e-12	7.77785e-11		Rpp30	54364	425.315	0.379134	0.0709135	5.34643	8.97036e-08	2.57654e-06		4833420G17Rik	67392	153.269	0.826576	0.131193	6.30044	2.96799e-10	8.51203e-09		Slc35a2	22232	908.173	-0.182526	0.0576845	-3.16421	0.00155505	0.0422448
Aldh1l2	216188	3335.8	2.71134	0.388015	6.98771	2.79404e-12	8.1372e-11		Osbpl3	71720	1470.69	-0.476262	0.0890914	-5.34577	9.0031e-08	2.57654e-06		Tmem140	68487	1656.56	1.38758	0.220248	6.30007	2.97512e-10	8.5143e-09		Notch3	18131	1453.52	-0.165823	0.0524106	-3.16392	0.0015566	0.0422448
Cpeb3	208922	309.365	-0.622019	0.0890439	-6.98553	2.83778e-12	8.22976e-11		Ccp110	101565	436.079	0.620378	0.116122	5.34249	9.16768e-08	2.6125e-06		Zfp827	622675	748.928	-0.819061	0.130056	-6.29773	3.02036e-10	8.62537e-09		Pml	18854	3705.71	-0.410369	0.129753	-3.1627	0.00156315	0.0422448
Tacc2	57752	1361.21	-0.396249	0.0567266	-6.98523	2.84386e-12	8.22976e-11		2700099C18Rik	77022	76.2992	2.62739	0.491766	5.34276	9.1543e-08	2.6125e-06		Abca6	76184	15.1999	2.68046	0.425722	6.29627	3.04898e-10	8.68863e-09		Mms19	72199	1232.31	-0.240176	0.0759362	-3.16287	0.00156221	0.0422448
Trp53inp2	68728	7359.36	-0.667822	0.0956031	-6.98536	2.84117e-12	8.22976e-11		Mcm3	17215	919.325	1.11978	0.209695	5.34007	9.29128e-08	2.63652e-06		Peli2	93834	643.643	0.910372	0.144615	6.29515	3.07104e-10	8.73294e-09		Angptl7	654812	6284.34	-0.10557	0.0333905	-3.16169	0.00156857	0.0423015
Nsl1	381318	190.324	2.15349	0.308389	6.98302	2.88892e-12	8.34251e-11		Eri2	71151	171.596	1.18187	0.221311	5.3403	9.27951e-08	2.63652e-06		3110082I17Rik	73212	295.549	-0.634042	0.100904	-6.2836	3.30813e-10	9.38725e-09		Rab6a	19346	685.583	0.276529	0.0876352	3.15545	0.00160249	0.0431224
3110082I17Rik	73212	295.549	0.709838	0.101673	6.98159	2.9185e-12	8.41021e-11		Avil	11567	371.166	5.02105	0.941516	5.33294	9.66347e-08	2.73635e-06		Ccdc28a	215814	162.16	0.63902	0.101814	6.27637	3.46561e-10	9.81339e-09		Edn1	13614	159.671	-0.294119	0.0932274	-3.15485	0.00160578	0.0431224
Cactin	70312	1060.53	0.338128	0.0484592	6.97758	3.00312e-12	8.63587e-11		Scap	235623	1329	-0.250888	0.0470526	-5.33207	9.70984e-08	2.74369e-06		Noc2l	57741	1265.41	-0.658683	0.104953	-6.27596	3.47472e-10	9.81847e-09		Akr1b10	67861	724.426	0.523654	0.166116	3.15233	0.0016197	0.0434046
Zswim4	212168	1533.46	-0.538314	0.0771862	-6.97423	3.07549e-12	8.82544e-11		Slc25a5	11740	3950.87	0.341088	0.0639939	5.33001	9.82076e-08	2.76921e-06		Zfp217	228913	559.576	0.603658	0.0962032	6.27482	3.50038e-10	9.82889e-09		Crtc1	382056	330.161	-0.263888	0.0837943	-3.14923	0.001637	0.0437759
Pfn1	18643	9743.12	0.281039	0.0403018	6.97338	3.09421e-12	8.86059e-11		Anln	68743	2322.63	2.36561	0.444274	5.32467	1.01135e-07	2.83981e-06		Ubqln2	54609	1511.53	0.480218	0.0765292	6.27496	3.49714e-10	9.82889e-09		Shpk	74637	1956.79	0.259113	0.0823625	3.14601	0.00165514	0.0441684
Rps15	20054	9711.36	0.35331	0.0506764	6.97189	3.1271e-12	8.93607e-11		Ticrr	77011	122.492	2.18833	0.410969	5.32479	1.01069e-07	2.83981e-06		Donson	60364	198.612	-1.11601	0.177841	-6.27532	3.48914e-10	9.82889e-09		Bphl	68021	257.846	0.868342	0.276376	3.14188	0.00167865	0.0442392
Slc43a2	215113	900.469	-1.04932	0.150573	-6.96881	3.19643e-12	9.11516e-11		Cntrob	216846	593.288	0.862082	0.162063	5.31943	1.04094e-07	2.91681e-06		Eno1b	433182	1420.13	-0.698211	0.111431	-6.26583	3.70834e-10	1.03859e-08		Tjp2	21873	2824.47	0.157375	0.0500894	3.14189	0.00167864	0.0442392
Cct6a	12466	4504.06	0.56053	0.0805726	6.95683	3.48007e-12	9.9014e-11		Pcdhb17	93888	532.96	-0.471313	0.0886547	-5.31628	1.05911e-07	2.96154e-06		Cinp	67236	546.666	-0.44524	0.0710611	-6.26559	3.71422e-10	1.03859e-08		Sfxn3	94280	4210.64	0.315521	0.100401	3.14262	0.00167444	0.0442392
Eif2s1	13665	1914.19	0.495864	0.0712799	6.95657	3.48661e-12	9.9014e-11		Neurl1b	240055	252.751	2.53197	0.476404	5.31475	1.06805e-07	2.98033e-06		Rere	68703	2594.83	0.809111	0.129181	6.2634	3.7667e-10	1.05107e-08		Slc41a2	338365	90.5412	-0.492476	0.156722	-3.14236	0.00167594	0.0442392
Fancd2	211651	180.46	2.35584	0.338829	6.9529	3.57851e-12	1.01413e-10		Cnep1r1	382030	1539.87	0.348226	0.0655392	5.31325	1.07686e-07	2.99866e-06		Carm1	59035	1590.29	-0.390427	0.0623385	-6.26302	3.77583e-10	1.05143e-08		Tbce	70430	213.446	-0.398506	0.126825	-3.14216	0.00167704	0.0442392
Hirip3	233876	447.364	1.08314	0.155892	6.94804	3.70399e-12	1.04753e-10		Wee1	22390	604.292	0.930441	0.175152	5.3122	1.08307e-07	3.00973e-06		Cebpg	12611	981.722	-0.631305	0.100826	-6.26132	3.81728e-10	1.06078e-08		Atf1	11908	233.22	0.336951	0.107157	3.14446	0.00166391	0.0442392
Ak2	11637	928.387	0.435287	0.0626798	6.9446	3.79522e-12	1.07111e-10		Kcnq4	60613	1017.8	-0.436911	0.0822858	-5.30968	1.09817e-07	3.04539e-06		Notch3	18131	1401.52	-0.743224	0.118741	-6.2592	3.86946e-10	1.07306e-08		Stat5b	20851	316.854	0.268149	0.0853768	3.14077	0.00168502	0.0443153
Cep57l1	103268	244.43	0.869782	0.125371	6.93766	3.98649e-12	1.12278e-10		Topbp1	235559	1123.79	1.00313	0.189004	5.30745	1.11167e-07	3.07646e-06		Stbd1	52331	1238.62	-1.55839	0.249303	-6.25099	4.07854e-10	1.12871e-08		Fn3k	63828	2760.4	-0.130843	0.0417297	-3.1355	0.00171564	0.0450275
Cct2	12461	9222.79	0.422043	0.0608648	6.93411	4.08794e-12	1.14899e-10		Kif4	16571	490.489	2.33947	0.440872	5.30646	1.11776e-07	3.08695e-06		Siva1	30954	333.302	-0.576665	0.0923017	-6.24761	4.16783e-10	1.15104e-08		Klhl13	67455	504.334	-0.250042	0.079823	-3.13246	0.00173351	0.0453913
Nfatc4	73181	497.298	-1.14308	0.165009	-6.92739	4.28668e-12	1.20238e-10		Aldh16a1	69748	482.744	0.359345	0.0677506	5.30393	1.13333e-07	3.12352e-06		Nars	70223	7345.22	-1.12046	0.179396	-6.24577	4.21721e-10	1.16229e-08		Khdrbs1	20218	431.951	-0.279303	0.0891966	-3.13132	0.00174019	0.0453913
Inip	66209	360.946	0.634493	0.0916344	6.92418	4.38502e-12	1.22745e-10		Orc1	18392	45.4854	1.41793	0.267373	5.30318	1.13802e-07	3.13002e-06		Jdp2	81703	1440.06	-0.695275	0.111329	-6.24522	4.23212e-10	1.16401e-08		Snx11	74479	690.522	-0.212109	0.0677301	-3.13168	0.00173811	0.0453913
Gart	14450	1339.85	0.381584	0.0551213	6.92262	4.43368e-12	1.23854e-10		Cdc7	12545	137.146	1.28776	0.242866	5.30237	1.14308e-07	3.1375e-06		Trpc4ap	56407	3459.73	0.213803	0.03424	6.24424	4.25855e-10	1.16888e-08		Med11	66172	110.569	-0.378066	0.120774	-3.13036	0.0017459	0.0454469
Snapin	20615	1869.08	-0.409054	0.059137	-6.91706	4.611e-12	1.28545e-10		Zfp52	22710	570.413	0.524805	0.098984	5.30191	1.14596e-07	3.13898e-06		Rpl36al	66483	945.102	-0.394788	0.0633216	-6.23465	4.52785e-10	1.2385e-08		Hoxc6	15425	16564.4	-0.340388	0.108833	-3.12763	0.00176222	0.0455983
Hint1	15254	3049.87	0.456646	0.0660969	6.90873	4.89001e-12	1.36046e-10		Laptm4a	17775	14435.6	-0.188407	0.0356009	-5.29221	1.2085e-07	3.30356e-06		Pgs1	74451	1570.06	-0.272633	0.0437293	-6.23456	4.53064e-10	1.2385e-08		Dhx37	208144	88.4339	-0.43927	0.14045	-3.12759	0.00176246	0.0455983
Mrpl51	66493	636.663	0.420827	0.0610281	6.89562	5.36291e-12	1.489e-10		Frmd4a	209630	1716.39	-0.361435	0.0683469	-5.28824	1.23496e-07	3.36903e-06		Sgcd	24052	369.768	-0.480591	0.0771188	-6.23182	4.61044e-10	1.25639e-08		Rev1	56210	598.144	-0.249247	0.079681	-3.12807	0.0017596	0.0455983
Ak6	102216272	347.593	0.545078	0.0791947	6.88276	5.87043e-12	1.62661e-10		Plxna4	243743	105.17	-1.4159	0.268964	-5.26429	1.40734e-07	3.8315e-06		Kdsr	70750	830.299	0.727273	0.116706	6.23167	4.61482e-10	1.25639e-08		Hnrnph3	432467	1401.44	-0.370985	0.118705	-3.12525	0.00177651	0.0458686
Sgcd	24052	369.768	0.534925	0.0777349	6.88139	5.92697e-12	1.63896e-10		Hmx2	15372	29.9806	1.9615	0.372692	5.26304	1.4169e-07	3.84973e-06		Rer1	67830	1633.6	-0.248428	0.0398909	-6.22769	4.73359e-10	1.28612e-08		Ccdc141	545428	667.742	-0.335443	0.107418	-3.12278	0.00179154	0.046163
Rap1gap	110351	130.721	-1.05273	0.153003	-6.88042	5.96759e-12	1.64355e-10		Rabl2	68708	234.933	0.432398	0.0822013	5.26024	1.4387e-07	3.90105e-06		Upf3a	67031	565.753	0.548321	0.0880535	6.22713	4.75049e-10	1.2881e-08				865.315	-0.142527	0.045673	-3.1206	0.00180482	0.0462243
Rapgef3	223864	107.614	-1.74647	0.253823	-6.88069	5.95627e-12	1.64355e-10		Mtfr2	71804	81.7294	1.94454	0.370161	5.25322	1.4946e-07	4.04445e-06		Naa50	72117	4400.21	-0.350605	0.0563326	-6.22384	4.85139e-10	1.31281e-08				45.1188	1.53802	0.492806	3.12094	0.00180274	0.0462243
Cenpi	102920	313.069	2.12573	0.309004	6.8793	6.01467e-12	1.6511e-10		Efemp1	216616	62.7691	-1.29758	0.247175	-5.24965	1.52392e-07	4.11552e-06		Fchsd1	319262	309.557	0.756547	0.121574	6.22291	4.88007e-10	1.31791e-08				4005.91	-0.113739	0.036442	-3.12109	0.0018018	0.0462243
Nudcd2	52653	938.851	0.465082	0.067607	6.8792	6.01915e-12	1.6511e-10		Il4ra	16190	1536.27	-0.853789	0.162659	-5.24894	1.52981e-07	4.11972e-06		Akt1	11651	6614.72	-0.288966	0.0464622	-6.21937	4.99148e-10	1.34529e-08				17.3862	-1.23023	0.394501	-3.11845	0.00181803	0.0462835
Rpl31	114641	2386.92	0.492228	0.0716	6.8747	6.21207e-12	1.70062e-10		Vasn	246154	1401.31	-0.399876	0.0761854	-5.24872	1.53162e-07	4.11972e-06		Foxj2	60611	1058.79	0.364932	0.0587344	6.21325	5.18991e-10	1.39597e-08				392.961	-0.330597	0.105982	-3.11936	0.00181245	0.0462835
Hmgb1	15289	837.248	0.596452	0.0867695	6.87398	6.24358e-12	1.70583e-10		Cul4b	72584	1617.06	0.263922	0.0504589	5.23044	1.69109e-07	4.53956e-06		Pfkfb2	18640	546.098	0.497193	0.0800489	6.21112	5.26089e-10	1.41223e-08				793.555	0.194294	0.0623025	3.11856	0.0018174	0.0462835
Naa10	56292	521.973	0.666421	0.0969603	6.87314	6.28054e-12	1.71251e-10		Angpt4	11602	488.189	-1.82337	0.348658	-5.22967	1.6981e-07	4.54927e-06		Zfp182	319535	223.631	0.514695	0.0829072	6.20808	5.36348e-10	1.4369e-08				56.951	0.726837	0.23342	3.11386	0.00184656	0.0467094
Cox18	231430	298.674	0.68539	0.0997368	6.87199	6.33124e-12	1.7229e-10		Rnf26	213211	264.701	0.728533	0.139329	5.22886	1.7056e-07	4.56027e-06		Usp14	59025	2711.33	-0.265075	0.0427085	-6.20661	5.41406e-10	1.44756e-08				268.836	-0.265495	0.0852525	-3.11421	0.00184436	0.0467094
Nup62	18226	1070.6	0.471032	0.0685489	6.87146	6.35462e-12	1.72583e-10		Bub3	12237	1554.37	0.503708	0.0964519	5.22237	1.76643e-07	4.71354e-06		Ube2m	22192	1995.75	-0.309481	0.0499593	-6.19465	5.84133e-10	1.55565e-08				554.325	0.396025	0.12719	3.11365	0.00184786	0.0467094
Blvra	109778	364.365	0.540415	0.0786648	6.86985	6.427e-12	1.74204e-10		Rfc2	19718	521.188	0.612953	0.117425	5.21996	1.78963e-07	4.75652e-06		Usp54	78787	462.93	0.694703	0.112146	6.19465	5.84151e-10	1.55565e-08				2149.65	0.251424	0.0807555	3.1134	0.00184944	0.0467094
Ptbp1	19205	3005.85	0.659068	0.0960524	6.86155	6.8117e-12	1.84266e-10		Enho	69638	460.706	-0.505365	0.0968105	-5.22015	1.78777e-07	4.75652e-06		Arid1b	239985	1773.53	0.337702	0.0545192	6.19418	5.85876e-10	1.55715e-08				973.115	0.226432	0.0728491	3.10823	0.00188209	0.0473361
Ngdn	68966	656.667	0.48691	0.0709979	6.85809	6.97877e-12	1.88413e-10		Mns1	17427	62.176	1.39204	0.266832	5.21691	1.81929e-07	4.81627e-06		Plekhh3	217198	802.838	-0.566457	0.0914831	-6.19193	5.94314e-10	1.5737e-08				535.734	0.326478	0.105054	3.10771	0.00188541	0.0473361
Hsd11b1	15483	1469.59	-1.97393	0.288039	-6.85299	7.23223e-12	1.94872e-10		Tmem229b	268567	174.385	-0.513009	0.098329	-5.21727	1.81584e-07	4.81627e-06		Prpf39	328110	730.897	0.501711	0.081027	6.1919	5.94447e-10	1.5737e-08				1258.42	0.16137	0.0519191	3.10811	0.0018829	0.0473361
Ccne2	12448	251.081	2.04225	0.298175	6.84914	7.42936e-12	1.9953e-10		Tdp2	56196	302.893	0.488017	0.0935876	5.21455	1.84265e-07	4.86851e-06		Igf1r	16001	1364.18	0.517418	0.0835895	6.18999	6.0169e-10	1.58974e-08				1608.68	-0.287502	0.0926866	-3.10187	0.00192303	0.0479966
1810058I24Rik	67705	763.861	-0.651588	0.0951355	-6.84905	7.43425e-12	1.9953e-10		Prr11	270906	500.843	2.48561	0.476746	5.2137	1.85111e-07	4.88034e-06		Bckdha	12039	973.286	0.555461	0.0897734	6.18737	6.11776e-10	1.61321e-08				329.359	-0.519912	0.167587	-3.10234	0.00192	0.0479966
Brip1	237911	175.053	2.40893	0.351837	6.84672	7.55649e-12	2.02413e-10		Anapc11	66156	1295.42	0.292522	0.05611	5.21337	1.8544e-07	4.88034e-06		Msh6	17688	791.322	-0.636533	0.102889	-6.18659	6.14808e-10	1.61653e-08				770.199	-0.225023	0.0725176	-3.10301	0.00191562	0.0479966
Tctn2	67978	240.17	-0.676041	0.0987737	-6.84434	7.68319e-12	2.05405e-10		Epn2	13855	2800.67	-0.381669	0.0732161	-5.21291	1.85897e-07	4.8828e-06		Ppat	231327	659.556	-0.529114	0.0855282	-6.18642	6.15441e-10	1.61653e-08				2565.82	0.262832	0.0848501	3.09761	0.00195089	0.0485966
Tmem229b	268567	174.385	-0.675245	0.0987558	-6.83752	8.05733e-12	2.14988e-10		Ckap5	75786	3085.81	0.668962	0.128566	5.20324	1.95843e-07	5.134e-06		Hk1	15275	3436.2	-0.509087	0.0823039	-6.18545	6.19269e-10	1.62341e-08				881.623	0.176629	0.0570329	3.09696	0.00195516	0.0486079
Fbxo5	67141	276.552	2.221	0.324851	6.83699	8.08768e-12	2.15378e-10		Tmx1	72736	1402.42	0.322637	0.0620786	5.19723	2.02284e-07	5.29251e-06		Nfil3	18030	599.918	-0.878949	0.142238	-6.17944	6.43293e-10	1.68309e-08				244.898	0.270937	0.087502	3.09636	0.00195915	0.0486121
Enoph1	67870	219.981	0.599759	0.087892	6.82382	8.86512e-12	2.35623e-10		Rtel1	269400	458.071	0.829636	0.159668	5.196	2.0362e-07	5.3171e-06		Impact	16210	2160.76	0.705323	0.114164	6.17818	6.48448e-10	1.69328e-08				262.617	-0.461111	0.149071	-3.09323	0.00197988	0.0489358
Ldha	16828	12499.7	0.601095	0.0881386	6.81988	9.11148e-12	2.41701e-10		Cdc20	107995	784.581	2.64649	0.50944	5.19489	2.0484e-07	5.32235e-06		Zer1	227693	899.915	0.439474	0.0711628	6.17562	6.59039e-10	1.7176e-08				632.557	0.344392	0.111318	3.09376	0.00197635	0.0489358
Zfp131	72465	656.146	0.4943	0.0725027	6.81768	9.25195e-12	2.44953e-10		Aplp2	11804	3993.92	-0.175078	0.033704	-5.19457	2.05195e-07	5.32235e-06		Whsc1	107823	1652.71	-0.449415	0.072848	-6.16922	6.86282e-10	1.78513e-08				689.05	0.242464	0.0784079	3.09234	0.00198587	0.0489887
Alg13	67574	239.121	0.698927	0.102561	6.81476	9.44199e-12	2.4921e-10		L3mbtl2	214669	815.716	0.313259	0.0602948	5.19545	2.04222e-07	5.32235e-06		Nampt	59027	1037.14	-0.716545	0.116222	-6.16529	7.03526e-10	1.82645e-08				929.117	-0.1629	0.0527304	-3.08929	0.00200634	0.0493979
Wdr35	74682	1096.51	-0.427631	0.0627517	-6.81465	9.44915e-12	2.4921e-10		Hyls1	76832	150.331	1.05611	0.203317	5.19438	2.05407e-07	5.32235e-06		Tnrc18	231861	2936.84	0.609556	0.0989718	6.15889	7.32562e-10	1.89816e-08				4037.35	-0.432695	0.140173	-3.08687	0.00202275	0.0497058
Rpl21	19933	2804.41	0.535874	0.0786705	6.81162	9.65041e-12	2.54028e-10		Pnrc1	108767	1023.53	0.304065	0.0585516	5.19311	2.06811e-07	5.34839e-06		Egln1	112405	2097.95	-0.722362	0.117323	-6.15704	7.41186e-10	1.9168e-08
Nop58	55989	1964.57	0.867579	0.127477	6.80576	1.00519e-11	2.64089e-10		Esrra	26379	973.759	-0.342545	0.0659776	-5.19183	2.08234e-07	5.37485e-06		Spry4	24066	84.4016	-1.1528	0.187323	-6.1541	7.55057e-10	1.94892e-08
Tk1	21877	604.192	2.66416	0.391518	6.80469	1.01267e-11	2.65037e-10		Spry4	24066	84.4016	-0.975903	0.187999	-5.19101	2.09154e-07	5.38823e-06		Usp19	71472	3761.78	0.227812	0.0370415	6.15018	7.73927e-10	1.99379e-08
Nubp1	26425	693.93	0.34815	0.051162	6.80485	1.01156e-11	2.65037e-10		Edem1	192193	1234.66	0.497012	0.0957516	5.19064	2.09577e-07	5.38878e-06		Cyth2	19158	1342.45	0.434239	0.0706234	6.14866	7.81386e-10	2.00915e-08
Eef1g	67160	2838.56	0.510312	0.0750166	6.80266	1.02706e-11	2.68291e-10		Cep120	225523	848.517	0.28	0.0540284	5.18247	2.18972e-07	5.61959e-06		Pfkfb3	170768	392.34	-1.17021	0.190386	-6.1465	7.92096e-10	2.03279e-08
Rplp1	56040	6486.76	0.568345	0.0835925	6.79899	1.05356e-11	2.74181e-10		Plekha6	240753	231.906	-1.12772	0.217632	-5.18177	2.19787e-07	5.62973e-06		Fam102b	329739	2103.79	1.11116	0.180821	6.1451	7.99125e-10	2.04692e-08
Map1lc3a	66734	3546.87	-0.744009	0.10943	-6.79898	1.05362e-11	2.74181e-10		Otud5	54644	1287.43	0.258753	0.0500245	5.17252	2.30954e-07	5.9045e-06		Pan3	72587	514.159	0.515054	0.0838215	6.14465	8.01413e-10	2.04887e-08
Ybx1	22608	9140.35	0.32936	0.0484992	6.79104	1.11328e-11	2.89157e-10		Pusl1	433813	188.002	-0.561854	0.108698	-5.16893	2.35442e-07	6.0078e-06		Tceb1	67923	1650.82	-0.247292	0.0402584	-6.14262	8.11715e-10	2.07126e-08
Usp19	71472	3761.78	-0.251674	0.0370835	-6.78669	1.14739e-11	2.97452e-10		Nup107	103468	1070.66	0.472221	0.0918372	5.14193	2.71928e-07	6.92564e-06		Wdr62	233064	214.556	0.817546	0.13311	6.1419	8.15426e-10	2.07678e-08
Incenp	16319	993.126	1.84067	0.27124	6.78613	1.1518e-11	2.98032e-10		Lgals1	16852	35363.5	0.290099	0.05648	5.13632	2.80169e-07	7.10513e-06		Chmp1b	67064	1127.94	0.437707	0.0713338	6.13604	8.46031e-10	2.15065e-08
Lclat1	225010	1402.56	0.340172	0.050141	6.78432	1.16638e-11	3.01235e-10		Nedd1	17997	764.002	0.478366	0.0931398	5.13601	2.80638e-07	7.10513e-06		A630072M18Rik	320770	103.365	0.869776	0.141779	6.13474	8.53008e-10	2.16429e-08
Eif4a3	192170	2112.35	0.328251	0.048411	6.7805	1.19758e-11	3.0871e-10		Rpgrip1l	244585	925.059	0.530019	0.103224	5.13464	2.82681e-07	7.10513e-06		Ndufa12	66414	977.577	-0.314854	0.0513505	-6.13147	8.70718e-10	2.20505e-08
Rdh10	98711	724.459	-1.14292	0.168783	-6.77155	1.27414e-11	3.27827e-10		Lsm2	27756	340.717	0.587253	0.11437	5.13467	2.82637e-07	7.10513e-06		Mepce	231803	969.159	0.366215	0.0597561	6.12851	8.87068e-10	2.24223e-08
Rpl36al	66483	945.102	0.430405	0.0635747	6.77007	1.2872e-11	3.30566e-10		Parp8	52552	473.702	-0.338405	0.0658979	-5.13529	2.81708e-07	7.10513e-06		Nop58	55989	1964.57	-0.780291	0.127367	-6.12632	8.99335e-10	2.26896e-08
1600002H07Rik	72016	152.133	0.903969	0.133549	6.76881	1.29842e-11	3.32823e-10		Rpa3	68240	321.679	0.65457	0.127479	5.13474	2.82537e-07	7.10513e-06		Fkbp1a	14225	4510.49	-0.233068	0.038083	-6.12001	9.35671e-10	2.35621e-08
Rtel1	269400	458.071	1.08721	0.160631	6.76834	1.30265e-11	3.33284e-10		Ncapd3	78658	490.042	0.855753	0.166644	5.13521	2.81826e-07	7.10513e-06		Tmem106b	71900	5178.3	0.604049	0.0988057	6.11351	9.74657e-10	2.44978e-08
Steap1	70358	282.834	2.17964	0.322102	6.76694	1.31537e-11	3.35911e-10		Mki67	17345	2118.34	2.50888	0.488895	5.13174	2.87081e-07	7.1888e-06		Aprt	11821	881.948	-0.523539	0.0856796	-6.11042	9.9368e-10	2.49293e-08
Galk1	14635	1038.05	0.511146	0.0755492	6.76574	1.32633e-11	3.37449e-10		Tnfaip8l1	66443	49.5709	1.51611	0.295424	5.13198	2.86704e-07	7.1888e-06		Adamts7	108153	2056.35	0.938172	0.153631	6.10665	1.01747e-09	2.54785e-08
Pitpnb	56305	1891.08	0.414811	0.0613098	6.76582	1.32557e-11	3.37449e-10		Ran	19384	3893.56	0.395089	0.0770554	5.12733	2.93873e-07	7.34518e-06		Rnf126	70294	1182.39	-0.301464	0.049373	-6.10585	1.02253e-09	2.55574e-08
Eif4h	22384	4991.15	0.412838	0.0610215	6.76545	1.329e-11	3.37502e-10		Ilf3	16201	1592.76	0.273055	0.0532676	5.1261	2.95802e-07	7.37965e-06		Vdac1	22333	6571.21	-0.231524	0.0379203	-6.10554	1.02454e-09	2.55601e-08
Clspn	269582	313.194	2.25152	0.332857	6.76424	1.34011e-11	3.39065e-10		Nudt21	68219	297.555	0.606144	0.118309	5.12342	3.00049e-07	7.47172e-06		Slc35a5	74102	420.559	0.45966	0.0752915	6.10508	1.02751e-09	2.55868e-08
Ncapg	54392	566.921	2.34264	0.346317	6.76444	1.33827e-11	3.39065e-10		Plekho2	102595	700.78	-0.447823	0.0874284	-5.12217	3.02042e-07	7.50742e-06		Tax1bp1	52440	4120.96	0.371817	0.0609525	6.1001	1.05999e-09	2.6317e-08
Ypel1	106369	115.92	-1.10111	0.162882	-6.76016	1.37844e-11	3.48118e-10		Cst3	13010	8167.19	-0.511465	0.0998899	-5.12029	3.05073e-07	7.56873e-06		Zfp131	72465	656.146	-0.439863	0.0721089	-6.09999	1.06076e-09	2.6317e-08
Plscr4	235527	417.937	-0.821071	0.121524	-6.75643	1.41434e-11	3.56529e-10		Rps25	75617	2302.76	0.328828	0.0643019	5.11382	3.15708e-07	7.81813e-06		Tfdp2	211586	816.76	0.402799	0.0660521	6.0982	1.07266e-09	2.65632e-08
Cdadc1	71891	809.214	-0.44437	0.0658214	-6.75116	1.4667e-11	3.69048e-10		Stard8	236920	78.9465	1.34585	0.263314	5.11119	3.20128e-07	7.913e-06		Unkl	74154	137.115	0.677338	0.111091	6.09716	1.07969e-09	2.6688e-08
Arl14ep	212772	1550.39	1.17687	0.174488	6.74469	1.53351e-11	3.84998e-10		Pbdc1	67683	973.97	0.367839	0.0720457	5.10564	3.29682e-07	8.13418e-06		Hspa14	50497	1096.66	-0.354948	0.0582582	-6.09267	1.1104e-09	2.73966e-08
Efcab11	78767	68.3782	2.36699	0.350953	6.74448	1.53572e-11	3.84998e-10		Hirip3	233876	447.364	0.796241	0.156191	5.09788	3.43472e-07	8.45693e-06		Pir	69656	245.066	0.581066	0.0953815	6.09202	1.11494e-09	2.74583e-08
Rif1	51869	781.544	0.555934	0.0824511	6.74259	1.55587e-11	3.89338e-10		Perp	64058	104.003	1.62346	0.318477	5.09758	3.44023e-07	8.45693e-06		Rexo2	104444	1492.26	-0.217191	0.0356537	-6.0917	1.11721e-09	2.74637e-08
Plcd3	72469	937.128	-0.398324	0.0590923	-6.7407	1.57623e-11	3.93713e-10		Myo1e	71602	2199.31	-0.370281	0.0726535	-5.09653	3.4593e-07	8.485e-06		Klhl26	234378	879.062	-0.504778	0.0829016	-6.08888	1.137e-09	2.78992e-08
Ereg	13874	224.042	1.8047	0.267782	6.73944	1.59e-11	3.96428e-10		Pgs1	74451	1570.06	-0.222422	0.0436442	-5.09626	3.4643e-07	8.485e-06		Eef1e1	66143	570.81	-0.73483	0.120755	-6.0853	1.16271e-09	2.8478e-08
Klhl33	546611	106.038	-1.37396	0.203966	-6.73625	1.62528e-11	4.04488e-10		Cep70	68121	163.766	0.821047	0.161191	5.09363	3.51278e-07	8.58807e-06		Itga5	16402	4149.46	-0.425508	0.0699344	-6.0844	1.16932e-09	2.85473e-08
Myo1e	71602	2199.31	-0.490084	0.0727646	-6.7352	1.63704e-11	4.06676e-10		Man2a2	140481	2957.72	-0.205332	0.0403748	-5.08566	3.66343e-07	8.94011e-06		Yae1d1	67008	312.591	-0.606054	0.099609	-6.08433	1.1698e-09	2.85473e-08
Rad18	58186	188.709	1.61084	0.239423	6.728	1.7201e-11	4.26536e-10		Tmem237	381259	773.964	0.387243	0.0761642	5.08431	3.68958e-07	8.98757e-06		Cd3eap	70333	456.248	-0.769275	0.126529	-6.07981	1.20324e-09	2.93102e-08
Cmss1	66497	151.385	1.46767	0.218155	6.72765	1.72429e-11	4.268e-10		Proser3	333193	76.577	1.16067	0.22832	5.08354	3.70459e-07	9.0078e-06		D11Wsu47e	276852	309.638	0.443375	0.0729389	6.07872	1.21145e-09	2.94566e-08
Snrpa	53607	812.854	0.487329	0.0724428	6.72708	1.73097e-11	4.2768e-10		Pdgfa	18590	555.649	-0.629519	0.123887	-5.08139	3.74679e-07	9.09392e-06		Zfp874b	408067	276.442	0.777588	0.127942	6.07767	1.21943e-09	2.95972e-08
Palb2	233826	41.7597	1.5805	0.235001	6.7255	1.74986e-11	4.31358e-10		Dut	110074	634.351	0.652956	0.128576	5.07835	3.80724e-07	9.22396e-06		2610008E11Rik	72128	873.422	0.264513	0.0435383	6.07541	1.23669e-09	2.99618e-08
Prpsap1	67763	1023.91	-0.351545	0.052272	-6.72531	1.75216e-11	4.31358e-10		Haus5	71909	204.653	0.949351	0.186975	5.07743	3.82574e-07	9.25208e-06		Tbc1d15	66687	1736.81	0.305033	0.0502597	6.06914	1.28596e-09	3.10993e-08
Tardbp	230908	3630.99	0.365076	0.0543205	6.72077	1.80765e-11	4.44222e-10		Rpl31	114641	2386.92	0.363419	0.0716115	5.07487	3.87754e-07	9.36048e-06		Nxt1	56488	357.734	-0.606345	0.100015	-6.06255	1.33977e-09	3.23424e-08
Cfl1	12631	9989.13	0.565958	0.0842234	6.71972	1.82069e-11	4.46623e-10		Uhrf2	109113	1688.59	0.340198	0.0670627	5.07283	3.91936e-07	9.44447e-06		Spry1	24063	669.525	-0.98422	0.162427	-6.05947	1.36574e-09	3.29101e-08
Lbr	98386	1027.83	0.784253	0.11674	6.71797	1.84279e-11	4.51235e-10		Cntrl	26920	459.949	1.0222	0.201533	5.07209	3.93477e-07	9.4646e-06		Kpnb1	16211	9031.03	-0.391979	0.0647266	-6.05591	1.39626e-09	3.35601e-08
Xpo1	103573	2492.41	0.706547	0.105229	6.71437	1.88879e-11	4.61674e-10		Fancg	60534	159.688	0.748754	0.147639	5.07151	3.94672e-07	9.47636e-06		Slc50a1	19729	324.846	-0.580432	0.0958483	-6.05574	1.39771e-09	3.35601e-08
BC030867	217216	73.0805	2.32191	0.346339	6.70413	2.02605e-11	4.94342e-10		Pgf	18654	137.088	-1.11042	0.219023	-5.06989	3.98049e-07	9.54038e-06		Ttc30b	72421	148.538	0.991506	0.163876	6.05034	1.4454e-09	3.46431e-08
Nrm	106582	208.286	1.6195	0.241717	6.69999	2.0843e-11	5.0765e-10		St3gal4	20443	684.532	-0.303208	0.0598171	-5.06892	4.00071e-07	9.57176e-06		Dynll1	56455	2946.13	-0.396959	0.0656192	-6.04943	1.45356e-09	3.47766e-08
Atg13	51897	1495.83	-0.348103	0.0519664	-6.69862	2.10391e-11	5.11515e-10		Eps8	13860	1618.11	-0.677051	0.133667	-5.06521	4.07947e-07	9.74283e-06		Gm527	217648	76.8883	0.87369	0.144448	6.04849	1.46214e-09	3.49196e-08
Ehd3	57440	709.611	-0.770152	0.115092	-6.69161	2.20727e-11	5.35693e-10		Ctif	269037	1371.06	-0.302226	0.0596803	-5.06409	4.10363e-07	9.78312e-06		Smyd2	226830	972.111	-0.458864	0.0758765	-6.04751	1.47103e-09	3.50073e-08
Rangap1	19387	2776.24	0.952194	0.142473	6.68332	2.33596e-11	5.65923e-10		Lsm5	66373	141.445	0.680234	0.13441	5.06087	4.17344e-07	9.9319e-06		Gars	353172	6046.9	-0.96563	0.159668	-6.04774	1.46894e-09	3.50073e-08
Kcnma1	16531	33.1405	4.06426	0.608273	6.68163	2.36291e-11	5.71441e-10		Poc5	67463	427.722	0.397591	0.0786047	5.05811	4.23429e-07	1.00589e-05		Slc43a1	72401	104.896	1.44892	0.23966	6.04575	1.48713e-09	3.53278e-08
Wdr26	226757	7494.97	-0.319801	0.0478719	-6.68036	2.38357e-11	5.75419e-10		B4galt5	56336	2035.55	-0.617141	0.122343	-5.04437	4.55018e-07	1.07902e-05		Uhrf2	109113	1688.59	0.406409	0.0672838	6.04021	1.53913e-09	3.64342e-08
Traip	22036	94.9823	1.93746	0.290085	6.67895	2.40658e-11	5.79953e-10		Rpa1	68275	2101.18	0.549124	0.109026	5.03661	4.73839e-07	1.12167e-05		Otud5	54644	1287.43	0.30419	0.0503597	6.04035	1.53785e-09	3.64342e-08
Ung	22256	61.8682	1.21357	0.181783	6.67595	2.45644e-11	5.90926e-10		Pole3	59001	395.209	0.463066	0.0920257	5.03191	4.8561e-07	1.14751e-05		Rin2	74030	2782.52	0.995706	0.164869	6.03937	1.54714e-09	3.65595e-08
Mthfd2	17768	2262.1	1.30792	0.19597	6.67407	2.48801e-11	5.97471e-10		Tonsl	72749	273.401	1.04138	0.207002	5.03078	4.88496e-07	1.1523e-05		Kat6b	54169	908.758	0.646597	0.107293	6.02646	1.67594e-09	3.95333e-08
Rbl1	19650	539.897	1.47337	0.220782	6.67342	2.49918e-11	5.99102e-10		Fmr1	14265	1305.84	0.633162	0.125906	5.02884	4.93457e-07	1.16196e-05		Fam219b	78323	416.439	-0.42605	0.0707001	-6.02615	1.67912e-09	3.95387e-08
Prelid2	77619	118.459	0.832784	0.124948	6.66503	2.64611e-11	6.33216e-10		Nubp1	26425	693.93	0.246712	0.0490634	5.02843	4.94513e-07	1.16241e-05		Inip	66209	360.946	-0.547642	0.0908992	-6.02472	1.69398e-09	3.98188e-08
Rps24	20088	3975.82	0.577669	0.0866982	6.66298	2.68322e-11	6.40977e-10		Lsp1	16985	2772.31	-0.385792	0.0767662	-5.02554	5.02012e-07	1.17797e-05		Snrnp200	320632	3206.02	0.320121	0.0531496	6.02301	1.71204e-09	4.0173e-08
Cdca4	71963	610.235	0.876513	0.131587	6.66108	2.71823e-11	6.48208e-10		Rad50	19360	937.504	0.347972	0.0693066	5.02076	5.14676e-07	1.20558e-05		Sec14l1	74136	3655.97	-0.268456	0.0446055	-6.01845	1.76091e-09	4.12477e-08
Paip2	67869	2728.33	-0.352034	0.0528555	-6.66031	2.73255e-11	6.50489e-10		Rpl32	19951	5282.45	0.315328	0.0628866	5.01423	5.32474e-07	1.24293e-05		Idh1	15926	3065.47	1.12758	0.187411	6.0166	1.78115e-09	4.16272e-08
Rpl7a	27176	6561.53	0.516927	0.0776548	6.65672	2.79997e-11	6.65382e-10		P2ry14	140795	14.217	1.60472	0.320074	5.01361	5.34196e-07	1.24479e-05		B4galt2	53418	792.622	-0.452676	0.0752402	-6.01641	1.78331e-09	4.16272e-08
Ppp1r8	100336	779.683	0.509527	0.076588	6.65283	2.87502e-11	6.82033e-10		Trmt61a	328162	346.745	-0.865073	0.17256	-5.01318	5.35383e-07	1.24539e-05		Supt4a	20922	578.596	0.402811	0.0669578	6.01589	1.78896e-09	4.16865e-08
Zranb3	226409	201.168	1.0802	0.162415	6.65086	2.9138e-11	6.88844e-10		4930558J18Rik	75323	13.2742	2.55338	0.509512	5.01143	5.4028e-07	1.25461e-05		Plekhb2	226971	3129.92	-0.29713	0.0494146	-6.013	1.82117e-09	4.23635e-08
Dis3	72662	692.258	0.749944	0.112755	6.6511	2.90913e-11	6.88844e-10		Mir143hg	328968	18.142	-1.63342	0.326038	-5.00991	5.44568e-07	1.26238e-05		Cln3	12752	93.8954	0.872112	0.145178	6.00721	1.88747e-09	4.38297e-08
Gmps	229363	1516.63	0.346649	0.0521326	6.64937	2.94359e-11	6.94688e-10		Tacc2	57752	1361.21	-0.279367	0.0557785	-5.00851	5.48533e-07	1.26938e-05		Slc35e3	215436	626.003	0.451776	0.075306	5.9992	1.9829e-09	4.59662e-08
Pms1	227099	178.557	0.674274	0.101486	6.64402	3.05236e-11	7.19117e-10		Vav3	57257	295.512	-0.759897	0.151977	-5.00008	5.73052e-07	1.32384e-05		Ddx52	78394	703.434	0.406577	0.0677915	5.99746	2.00428e-09	4.63819e-08
Npm3	18150	488.5	0.708648	0.106768	6.63728	3.19529e-11	7.51496e-10		Bend3	331623	332.084	-0.553837	0.110959	-4.99137	5.99517e-07	1.3826e-05		Pip5k1c	18717	1528.03	0.369314	0.0615982	5.99553	2.02823e-09	4.68554e-08
Cir1	66935	243.255	-0.624928	0.0942168	-6.63287	3.29218e-11	7.72956e-10		Eva1b	230752	114.228	-0.776945	0.155724	-4.98924	6.06174e-07	1.39555e-05		Arfgef1	211673	2787.51	0.277474	0.0463009	5.99285	2.06201e-09	4.75538e-08
Vegfa	22339	4383.98	0.991862	0.149556	6.63203	3.3111e-11	7.76068e-10		Dek	110052	1832.89	0.833902	0.167237	4.98634	6.15345e-07	1.41424e-05		Sipa1l3	74206	527.464	-0.573588	0.095721	-5.99229	2.06906e-09	4.76344e-08
Rin2	74030	2782.52	-1.09305	0.164862	-6.63008	3.35511e-11	7.85038e-10		Nme1	18102	2041.21	0.350459	0.0703194	4.98381	6.23442e-07	1.42553e-05		Fas	14102	268.07	0.789863	0.13183	5.99151	2.07898e-09	4.77809e-08
Trim27	19720	869.954	0.436824	0.0658996	6.62863	3.38813e-11	7.91411e-10		Tax1bp1	52440	4120.96	0.303299	0.0608525	4.98418	6.22266e-07	1.42553e-05		Mfsd7b	226844	269.468	0.688435	0.114928	5.99012	2.09682e-09	4.81087e-08
Usp37	319651	536.025	0.411925	0.062151	6.62782	3.40691e-11	7.94444e-10		Diap3	56419	665.417	2.0196	0.405215	4.98403	6.22743e-07	1.42553e-05		Rnf115	67845	872.897	0.389069	0.0649794	5.98758	2.12983e-09	4.87825e-08
Brip1os	74038	947.742	1.303	0.196636	6.62644	3.43875e-11	8.00503e-10		Prim2	19076	312.302	1.05924	0.212565	4.98314	6.256e-07	1.42803e-05		Rreb1	68750	1112.8	-0.413221	0.069043	-5.98498	2.16416e-09	4.94844e-08
Flot1	14251	1908.03	-0.571353	0.0862658	-6.62316	3.51593e-11	8.17081e-10		Ddost	13200	3087.16	0.350567	0.0706598	4.96133	7.00109e-07	1.59539e-05		Gas1	14451	7279.56	1.68579	0.281715	5.98402	2.17693e-09	4.96917e-08
Fam188b	330323	322.668	-1.07818	0.162865	-6.62009	3.58977e-11	8.32827e-10		Fam83d	71878	278.997	2.61617	0.527429	4.96023	7.04088e-07	1.60174e-05		Nup43	69912	329.494	-0.640688	0.107242	-5.97424	2.31169e-09	5.26783e-08
Slmo2	66390	1421.04	0.386552	0.0584293	6.61572	3.69746e-11	8.56359e-10		Fbxo48	319701	36.6017	1.8812	0.379494	4.95714	7.15395e-07	1.62471e-05		Rai1	19377	1068.52	-0.440096	0.0736948	-5.97188	2.34542e-09	5.33562e-08
Rpl36	54217	3181.79	0.52277	0.0790605	6.61229	3.78432e-11	8.74996e-10		Osgin1	71839	330.875	-0.592398	0.119611	-4.95271	7.31865e-07	1.65931e-05		Zfp706	68036	2079.95	-0.296446	0.0496688	-5.96846	2.39502e-09	5.43926e-08
Rab11fip1	75767	477.588	-0.613244	0.0927526	-6.61161	3.80156e-11	8.77501e-10		N4bp3	212706	196.89	-0.523887	0.10599	-4.9428	7.701e-07	1.74305e-05		Ereg	13874	224.042	-1.5911	0.266771	-5.96427	2.45732e-09	5.5713e-08
Vopp1	232023	1305.91	0.403909	0.0611798	6.60201	4.05632e-11	9.34729e-10		Pprc1	226169	1278.46	-0.456011	0.0922741	-4.94192	7.7357e-07	1.74795e-05		Wdr48	67561	920.052	0.34469	0.0578867	5.95456	2.60778e-09	5.90246e-08
Cops3	26572	1626.21	0.329593	0.0499283	6.60134	4.07462e-11	9.37369e-10		Rps15	20054	9711.36	0.250252	0.05069	4.9369	7.9375e-07	1.79033e-05		Hars	15115	2035.85	-0.399763	0.0671693	-5.95158	2.65573e-09	6.00089e-08
Rpl41	67945	7681.43	0.344813	0.052239	6.60068	4.09269e-11	9.39946e-10		Bmper	73230	1003.57	-1.0877	0.220335	-4.93659	7.9499e-07	1.79033e-05		Slc19a1	20509	276.443	-1.10204	0.185255	-5.94875	2.70194e-09	6.0906e-08
Sf1	22668	2930.96	0.377564	0.0572346	6.59677	4.2021e-11	9.63456e-10		Acaa2	52538	1383.67	-0.422242	0.0855523	-4.93549	7.99502e-07	1.79747e-05		Mex3d	237400	1375.05	0.414477	0.0696765	5.9486	2.70451e-09	6.0906e-08
Tipin	66131	331.242	1.1245	0.170565	6.59275	4.31763e-11	9.88291e-10		Nov	18133	771.919	-1.40618	0.284961	-4.93465	8.02958e-07	1.80222e-05		Agpat5	52123	658.762	-0.453184	0.0761907	-5.94802	2.71403e-09	6.1018e-08
Atm	11920	663.668	0.659606	0.100131	6.58741	4.47575e-11	1.02277e-09		Rap1gap	110351	130.721	-0.723239	0.14669	-4.93039	8.20665e-07	1.83583e-05		Cpped1	223978	939.667	0.35177	0.0591858	5.94349	2.79017e-09	6.2625e-08
Psmg2	107047	553.529	0.522471	0.0793198	6.58689	4.49132e-11	1.02462e-09		Wdr19	213081	387.914	0.569557	0.115517	4.9305	8.20191e-07	1.83583e-05		Ttc7	225049	671.245	-0.612829	0.103145	-5.94144	2.82526e-09	6.33065e-08
Tbl3	213773	957.175	0.477784	0.0726017	6.5809	4.67625e-11	1.06503e-09		Cep89	72140	334.57	0.806981	0.163791	4.92691	8.35395e-07	1.86567e-05		Cactin	70312	1060.53	-0.285857	0.0481202	-5.94048	2.8419e-09	6.35733e-08
Rpl35a	57808	2427.02	0.506566	0.0770326	6.576	4.83284e-11	1.09887e-09		Nde1	67203	1114.54	0.738823	0.150041	4.92414	8.4733e-07	1.88918e-05		Frat1	14296	21.8766	1.74759	0.294204	5.94006	2.84923e-09	6.36313e-08
Dyrk1b	13549	372.351	-0.712761	0.108435	-6.5732	4.92465e-11	1.11789e-09		Agap2	216439	67	-0.890981	0.180964	-4.92354	8.49936e-07	1.89185e-05		Gabarapl1	57436	2520.83	0.808633	0.136297	5.93288	2.97658e-09	6.63649e-08
Scamp1	107767	1453.6	-0.347549	0.0528801	-6.5724	4.951e-11	1.12201e-09		Rpl36	54217	3181.79	0.388934	0.079043	4.92053	8.63106e-07	1.91798e-05		Steap1	70358	282.834	-1.9051	0.321142	-5.93227	2.9877e-09	6.65024e-08
Rplp0	11837	16264.1	0.516654	0.0786278	6.57089	5.00162e-11	1.13161e-09		Pde2a	207728	738.523	-0.386685	0.0786015	-4.91956	8.67375e-07	1.92428e-05		2900026A02Rik	243219	930.135	-0.47262	0.0797292	-5.92782	3.06983e-09	6.82174e-08
Rpl12	269261	4122.95	0.577204	0.0878995	6.56664	5.14633e-11	1.16242e-09		Etaa1	68145	202.959	0.639987	0.130108	4.9189	8.70324e-07	1.92764e-05		Eprs	107508	6180.92	-0.859027	0.144945	-5.92656	3.09355e-09	6.86308e-08
Heca	380629	1013.4	-0.585249	0.0891811	-6.56248	5.29195e-11	1.19335e-09		Cdk7	12572	919.792	-0.280332	0.0571032	-4.90922	9.14384e-07	2.02189e-05		Aftph	216549	961.117	0.294679	0.0497393	5.92447	3.13314e-09	6.93943e-08
Ddx27	228889	1419.6	0.537132	0.0818521	6.56223	5.30095e-11	1.19341e-09		Cox6a1	12861	1725.41	0.333445	0.0679591	4.90655	9.26923e-07	2.04459e-05		Creb3l1	26427	1704.05	-1.41676	0.239265	-5.9213	3.19405e-09	7.0627e-08
Mrpl20	66448	669.004	0.440134	0.0670762	6.5617	5.31986e-11	1.1957e-09		Xrcc1	22594	675.185	0.279897	0.0570474	4.90639	9.27699e-07	2.04459e-05		Wdr26	226757	7494.97	0.283359	0.0478598	5.92061	3.20756e-09	7.0809e-08
Pde7a	18583	811.673	-0.526844	0.0802994	-6.561	5.34468e-11	1.19931e-09		Rprd1a	225283	634.725	-0.290756	0.0592836	-4.9045	9.36661e-07	2.06096e-05		Rab5b	19344	2797.87	0.306792	0.0518329	5.91887	3.24166e-09	7.14443e-08
Cdkn2aipnl	52626	485.384	0.700446	0.106763	6.56073	5.35458e-11	1.19957e-09		Sept10	103080	1231.25	0.404479	0.0825003	4.90276	9.45009e-07	2.07593e-05		St3gal5	20454	3403.23	-0.448388	0.0757672	-5.91797	3.2594e-09	7.17176e-08
Pycrl	66194	503.807	0.529682	0.0807442	6.55999	5.38107e-11	1.20353e-09		9030617O03Rik	217830	271.797	0.910271	0.185724	4.90121	9.52482e-07	2.08892e-05		Map2k7	26400	1637.9	0.267955	0.0452834	5.91728	3.27302e-09	7.18993e-08
Thyn1	77862	381.416	0.999947	0.152562	6.55438	5.58727e-11	1.24761e-09		E2f7	52679	304.34	2.23706	0.456527	4.90018	9.57499e-07	2.0965e-05		Clip1	56430	3844.55	0.420483	0.0710736	5.91616	3.29536e-09	7.22717e-08
Fam101b	76566	2050.12	-1.00624	0.153531	-6.55397	5.60273e-11	1.24902e-09		Pold1	18971	376.764	0.82934	0.169476	4.89355	9.90318e-07	2.16483e-05		Parp9	80285	362.359	0.753596	0.127458	5.91251	3.36941e-09	7.37753e-08
Osbpl5	79196	2120.7	-0.335054	0.0511818	-6.54634	5.8965e-11	1.31238e-09		St3gal5	20454	3403.23	-0.370353	0.0757608	-4.88845	1.01633e-06	2.21808e-05		Tcof1	21453	1516.1	-0.971701	0.1644	-5.91058	3.40907e-09	7.4522e-08
Rassf3	192678	3378.14	-0.406868	0.0621835	-6.54302	6.02892e-11	1.3375e-09		Rps27l	67941	1455.68	0.416069	0.0852506	4.88054	1.05793e-06	2.30512e-05		Ostf1	20409	1484.21	-0.600924	0.101715	-5.9079	3.46506e-09	7.56229e-08
Rad54l	19366	103.074	2.3052	0.352308	6.54314	6.02404e-11	1.3375e-09		Snrnp25	78372	247.022	0.410828	0.0841961	4.87942	1.06399e-06	2.31456e-05		Pcna	18538	1614.19	-0.619869	0.104943	-5.90673	3.48966e-09	7.59891e-08
Obfc1	108689	791.267	0.344164	0.0526112	6.54165	6.0844e-11	1.34763e-09		Rfc1	19687	1404.4	0.335124	0.068703	4.87786	1.07244e-06	2.32917e-05		Ttll1	319953	896.507	-0.305447	0.0517131	-5.90656	3.49316e-09	7.59891e-08
Rfc2	19718	521.188	0.766837	0.117286	6.53818	6.22718e-11	1.37702e-09		Ctgf	14219	3167.11	-1.25698	0.257727	-4.87716	1.07622e-06	2.3336e-05		Anapc2	99152	3075.57	0.277751	0.0470415	5.90437	3.53987e-09	7.68805e-08
Dnmt1	13433	1342.36	0.74763	0.114381	6.53629	6.30657e-11	1.39233e-09		Cx3cl1	20312	918.273	-1.00094	0.205308	-4.87531	1.0864e-06	2.35188e-05		Cdc6	23834	128.132	-1.96561	0.332974	-5.90321	3.56504e-09	7.73021e-08
Itm2c	64294	2962.75	-0.370609	0.0567051	-6.53572	6.33045e-11	1.39535e-09		Rbmx2	209003	165.465	0.487538	0.10001	4.8749	1.08866e-06	2.35298e-05		Pnp	18950	345.311	0.915733	0.155268	5.89778	3.68434e-09	7.976e-08
Cdca2	108912	295.41	2.19914	0.336551	6.53434	6.3889e-11	1.40597e-09		Zfp473	243963	13.3913	1.75107	0.359801	4.86679	1.13427e-06	2.44762e-05		Phrf1	101471	1521.37	-0.240263	0.0407975	-5.88916	3.88172e-09	8.38976e-08
Cdh23	22295	110.311	-0.878476	0.134467	-6.53302	6.44566e-11	1.41618e-09		Adcy7	11513	12391	-0.457895	0.0940958	-4.86626	1.13727e-06	2.45015e-05		Mrpl12	56282	1039.53	-0.51087	0.0867524	-5.88883	3.88947e-09	8.39301e-08
Ostf1	20409	1484.21	0.6653	0.101852	6.53205	6.48771e-11	1.42314e-09		Cd74	16149	50.8701	4.44578	0.914189	4.86308	1.15571e-06	2.48588e-05		Rabl2	68708	234.933	0.491529	0.0834924	5.88712	3.92988e-09	8.46659e-08
Tmem86a	67893	577.781	-1.78205	0.272911	-6.52976	6.58754e-11	1.44272e-09		Ahdc1	230793	2089.4	-0.349915	0.0719715	-4.86186	1.16288e-06	2.49731e-05		Adrb2	11555	452.077	0.913773	0.15525	5.88583	3.96069e-09	8.51928e-08
Hspa5	14828	17951.5	0.611777	0.093808	6.52159	6.95671e-11	1.51873e-09		Exo1	26909	122.718	1.86898	0.384837	4.85656	1.19445e-06	2.561e-05		Dram2	67171	1005.04	0.399504	0.0678818	5.88529	3.97365e-09	8.53349e-08
Rpl36a	19982	1794.53	0.42982	0.0659073	6.52159	6.95676e-11	1.51873e-09		Atrnl1	226255	982.392	-0.351019	0.0723097	-4.85438	1.20764e-06	2.58516e-05		Ppp1r15b	108954	1851	-0.455036	0.0773444	-5.88325	4.02292e-09	8.62551e-08
Inhbb	16324	2941.71	-2.27107	0.3487	-6.51295	7.36872e-11	1.6061e-09		Sac3d1	66406	352.806	0.333967	0.068856	4.85023	1.23319e-06	2.63565e-05		Plxna1	18844	3550.69	-0.450479	0.0766047	-5.88057	4.08853e-09	8.7522e-08
Mogs	57377	1123.61	0.666575	0.102492	6.50367	7.83855e-11	1.70579e-09		Cdsn	386463	329.032	3.78504	0.780476	4.84966	1.23676e-06	2.63908e-05		Fbxo6	50762	817.383	0.497143	0.0846288	5.87439	4.24401e-09	9.07055e-08
Taf15	70439	1989.31	0.940337	0.144725	6.49741	8.17147e-11	1.77541e-09		Sh3glb1	54673	20535.7	-0.291864	0.0601946	-4.84868	1.24287e-06	2.64791e-05		Slc4a7	218756	2620.36	-0.541873	0.0923667	-5.86654	4.4499e-09	9.49547e-08
Sae1	56459	2351.3	0.318292	0.049003	6.49537	8.28308e-11	1.79681e-09		Rad54b	623474	95.503	1.6899	0.348561	4.84822	1.24573e-06	2.64979e-05		Asns	27053	2960.47	-1.25107	0.213359	-5.86368	4.52721e-09	9.64511e-08
Atad5	237877	207.112	1.33833	0.20608	6.49424	8.34553e-11	1.80749e-09		Dhrs3	20148	750.278	-0.668963	0.138037	-4.84627	1.25807e-06	2.6718e-05		Bbs9	319845	222.452	0.778145	0.1328	5.85951	4.64224e-09	9.87452e-08
Rpl11	67025	2910.43	0.438132	0.0674682	6.4939	8.36444e-11	1.80873e-09		Eif2a	229317	1233.21	0.254894	0.0526172	4.84431	1.27054e-06	2.69007e-05		Iars	105148	3566.36	-0.825921	0.141066	-5.85486	4.77409e-09	1.01379e-07
Agap2	216439	67	-1.25938	0.19408	-6.48896	8.64317e-11	1.86605e-09		Mcph1	244329	420.903	0.459654	0.0948858	4.84429	1.27068e-06	2.69007e-05		Rabepk	227746	351.869	-0.657306	0.112271	-5.85461	4.78119e-09	1.01379e-07
Ghr	14600	3967.53	-0.872925	0.13456	-6.48724	8.74222e-11	1.88446e-09		Cenpo	52504	210.734	0.736066	0.15213	4.83838	1.30899e-06	2.76247e-05		Ikbkg	16151	2222.73	0.48681	0.0832114	5.85027	4.90762e-09	1.03896e-07
Ccp110	101565	436.079	0.758637	0.116973	6.48557	8.8395e-11	1.90055e-09		Pdcl	67466	1269.79	0.20339	0.0420364	4.83842	1.30873e-06	2.76247e-05		Strap	20901	4439.57	-0.301045	0.051465	-5.84952	4.93006e-09	1.04207e-07
Usp1	230484	1153.44	0.993295	0.153157	6.48549	8.84459e-11	1.90055e-09		Hells	15201	348.807	1.05317	0.2179	4.83326	1.34316e-06	2.83013e-05		Ap4m1	11781	238.095	0.577794	0.0988214	5.84685	5.00958e-09	1.05721e-07
Gclm	14630	623.087	0.494399	0.0762451	6.48434	8.91202e-11	1.91203e-09		Pgd	110208	3366.48	0.664871	0.137597	4.83201	1.35161e-06	2.84346e-05		Stt3b	68292	2458.33	-0.299133	0.0511681	-5.8461	5.03246e-09	1.06037e-07
Rpa2	19891	460.337	0.849985	0.131244	6.47638	9.39523e-11	2.01255e-09		Cdh23	22295	110.311	-0.617604	0.127879	-4.8296	1.36808e-06	2.87362e-05		Cnpy3	72029	939.364	-0.374199	0.0641035	-5.83742	5.30157e-09	1.11532e-07
Apip	56369	342.815	0.489988	0.0756735	6.47502	9.47985e-11	2.0275e-09		Fancm	104806	380.163	0.489248	0.101378	4.82598	1.39316e-06	2.91932e-05		Pitpnb	56305	1891.08	-0.356879	0.061144	-5.8367	5.32433e-09	1.11836e-07
Anapc11	66156	1295.42	0.362597	0.0560275	6.47176	9.68682e-11	2.06854e-09		Suz12	52615	1537.9	0.358518	0.0742915	4.82583	1.39419e-06	2.91932e-05		Rhoc	11853	4642.29	-0.379175	0.0649864	-5.83468	5.38943e-09	1.13026e-07
Rnaseh2b	67153	278.189	0.649853	0.100424	6.47112	9.72823e-11	2.07414e-09		Telo2	71718	429.623	-0.335544	0.0695521	-4.82435	1.4046e-06	2.93654e-05		Nckap5	210356	25.7628	3.74774	0.642555	5.83256	5.45828e-09	1.14292e-07
Rrp1b	72462	538.062	0.552686	0.0854139	6.47069	9.75595e-11	2.0747e-09		Lamb1	16777	5110.57	-0.612354	0.127026	-4.8207	1.43057e-06	2.98618e-05		B230354K17Rik	105246278	682.267	0.295156	0.0506157	5.8313	5.4996e-09	1.14978e-07
Cyp20a1	77951	706.786	0.529552	0.0818396	6.4706	9.76117e-11	2.0747e-09		Nsmce1	67711	469.767	0.423792	0.0879358	4.81934	1.44034e-06	3.0019e-05		Rnd1	223881	200.844	-1.20442	0.206618	-5.82923	5.56851e-09	1.16237e-07
Rpl27	19942	1316.94	0.42586	0.0658246	6.46962	9.82505e-11	2.08504e-09		Adam19	11492	2145.29	-0.53745	0.111535	-4.81868	1.44511e-06	3.00717e-05		Ccdc90b	66365	524.763	0.438948	0.0753268	5.82725	5.63473e-09	1.17437e-07
Dcaf5	320808	1792.29	-0.285995	0.044239	-6.46477	1.01454e-10	2.14969e-09		Def6	23853	118.825	0.579645	0.120401	4.81426	1.47743e-06	3.06967e-05		Msantd3	66665	371.532	-0.424334	0.0728672	-5.8234	5.76639e-09	1.19994e-07
Smyd2	226830	972.111	0.49179	0.0760864	6.46358	1.02253e-10	2.16327e-09		Zfp41	22701	289.236	0.739719	0.153787	4.81001	1.50919e-06	3.13081e-05		Rhbdd1	76867	1221.66	-0.748382	0.128535	-5.82242	5.80019e-09	1.20511e-07
Extl3	54616	4500.51	-0.34509	0.0534611	-6.45498	1.08234e-10	2.28629e-09		Fzr1	56371	1263.14	0.570467	0.118631	4.80874	1.51881e-06	3.14135e-05		Hspa4	15525	8318.66	-0.279831	0.0480757	-5.82064	5.86237e-09	1.21615e-07
Gemin2	66603	141.932	0.643333	0.0997045	6.4524	1.10094e-10	2.32199e-09		Pcdh1	75599	1207.22	-0.467054	0.0971263	-4.80873	1.51895e-06	3.14135e-05		Piga	18700	158.591	-0.664299	0.11414	-5.82004	5.88341e-09	1.21863e-07
Rnf126	70294	1182.39	0.31988	0.0495841	6.45127	1.10917e-10	2.33574e-09		Zwint	52696	1722.47	0.312074	0.0649257	4.80663	1.53492e-06	3.16949e-05		Nfyb	18045	489.843	-0.417171	0.0717121	-5.8173	5.98044e-09	1.23682e-07
Artn	11876	100.382	1.89064	0.293089	6.45075	1.113e-10	2.3402e-09		Ctdsp2	52468	5348.1	0.270621	0.0563199	4.80507	1.54698e-06	3.18949e-05		Cc2d2a	231214	426.713	0.622038	0.106939	5.81678	5.99918e-09	1.23878e-07
Ranbp3	71810	1553.25	0.266515	0.0413886	6.43933	1.20002e-10	2.51931e-09		Rnf167	70510	429.765	0.310959	0.064749	4.80254	1.56669e-06	3.22517e-05		Nhp2	52530	885.431	-0.62043	0.106713	-5.814	6.09991e-09	1.25765e-07
Neil3	234258	201.443	2.64243	0.410574	6.43594	1.22711e-10	2.57223e-09		Slfn9	237886	67.2992	2.0148	0.41994	4.79782	1.60398e-06	3.29688e-05		Snap47	67826	1931.29	-0.309823	0.0533087	-5.81186	6.17822e-09	1.27184e-07
Klhl24	75785	3335.9	-0.838403	0.130315	-6.43364	1.24583e-10	2.60749e-09		Atad5	237877	207.112	0.993643	0.207145	4.79684	1.61188e-06	3.30805e-05		Enox1	239188	76.2279	-1.55366	0.267543	-5.80714	6.3548e-09	1.30619e-07
Chchd3	66075	1654.74	0.31266	0.0486019	6.43307	1.25053e-10	2.61332e-09		Blvra	109778	364.365	0.381121	0.0794618	4.79628	1.61642e-06	3.31231e-05		Asic1	11419	47.8205	-1.30671	0.22512	-5.80452	6.45522e-09	1.3248e-07
Pdzd7	100503041	58.8565	3.50509	0.545314	6.42765	1.2959e-10	2.704e-09		Sh2b2	23921	218.604	-0.525298	0.109537	-4.79561	1.62182e-06	3.31829e-05		Masp1	17174	941.138	-0.49016	0.0845227	-5.79915	6.66501e-09	1.36577e-07
Qsox2	227638	742.624	0.562789	0.0875729	6.42652	1.30554e-10	2.71712e-09		Srf	20807	1407.59	-0.489146	0.102052	-4.79309	1.6423e-06	3.35e-05		Gemin4	276919	378.162	-0.524433	0.0904538	-5.79779	6.7193e-09	1.37479e-07
Fbxl20	72194	1461.32	-0.606453	0.0943683	-6.42645	1.30615e-10	2.71712e-09		Ilf2	67781	1211.01	0.250639	0.0522896	4.79329	1.6407e-06	3.35e-05		Btd	26363	528.462	0.636864	0.109893	5.79529	6.82019e-09	1.39331e-07
Smg6	103677	2500.41	-0.753081	0.11728	-6.42124	1.35167e-10	2.80598e-09		Mmp3	17392	57.5495	-2.60421	0.543614	-4.79056	1.6632e-06	3.38235e-05		Crbn	58799	1241.1	0.44368	0.0765723	5.79427	6.86192e-09	1.39971e-07
Pdap1	231887	1990.8	0.504867	0.0786262	6.4211	1.35297e-10	2.80598e-09		4833427G06Rik	235345	18.847	1.55217	0.324001	4.79065	1.66243e-06	3.38235e-05		Pan2	103135	551.534	0.513519	0.0886359	5.79358	6.89006e-09	1.40331e-07
Hsd3b7	101502	796.464	-0.627789	0.0978531	-6.41562	1.40249e-10	2.90428e-09		H1fx	243529	250.061	1.08866	0.227281	4.78994	1.66831e-06	3.3876e-05		Tsr2	69499	496.331	-0.468063	0.0808135	-5.7919	6.95966e-09	1.41534e-07
Mrps26	99045	650.591	0.435351	0.0678614	6.41529	1.40557e-10	2.90625e-09		Podxl2	319655	178.294	-0.646953	0.135329	-4.78059	1.74778e-06	3.54362e-05		Cped1	214642	731.294	0.604355	0.104358	5.79119	6.98884e-09	1.41913e-07
2010111I01Rik	72061	3621.58	-0.503849	0.0785669	-6.41299	1.42693e-10	2.94598e-09		Trim68	101700	144.571	0.47457	0.0993139	4.77848	1.76621e-06	3.57558e-05		Ppp1r10	52040	1141.44	0.336496	0.0581267	5.789	7.08048e-09	1.4334e-07
Angptl7	654812	45.1197	-6.63817	1.03562	-6.40986	1.45655e-10	3.0026e-09		Cdh11	12552	1093.56	-0.637799	0.133531	-4.77641	1.78453e-06	3.60723e-05		Ttc33	67515	1176.13	0.447456	0.0772936	5.78905	7.07871e-09	1.4334e-07
Mydgf	28106	867.453	0.351678	0.0549812	6.39633	1.5916e-10	3.27606e-09		Rpl35	66489	2725.37	0.401579	0.0840908	4.77554	1.79224e-06	3.61736e-05		Ulk3	71742	349.21	-0.581124	0.100451	-5.78512	7.24618e-09	1.46473e-07
Snrpb2	20639	820.125	0.348732	0.0545241	6.39592	1.59581e-10	3.27979e-09		Arid3a	13496	231.131	-0.420487	0.0880588	-4.77507	1.79642e-06	3.62036e-05		Mrps16	66242	465.649	-0.471343	0.0815615	-5.77899	7.51514e-09	1.51682e-07
Aldh18a1	56454	1723.07	1.34109	0.209738	6.39411	1.6149e-10	3.31406e-09		Mcm4	17217	1050.21	0.729131	0.152774	4.77261	1.81853e-06	3.65942e-05		Csgalnact2	78752	1202.66	0.403474	0.0698728	5.7744	7.72255e-09	1.55634e-07
Dcaf15	212123	1085.72	0.505005	0.0789877	6.39346	1.62171e-10	3.32306e-09		Morc3	338467	1139.71	-0.199094	0.0417414	-4.7697	1.84505e-06	3.70722e-05		Ackr4	252837	22.6743	3.29424	0.570789	5.77138	7.86243e-09	1.58215e-07
Usp39	28035	1062.01	0.529855	0.0828838	6.39275	1.6293e-10	3.33361e-09		Frat2	212398	52.1057	1.17533	0.246715	4.76392	1.89867e-06	3.80927e-05		Slc37a3	72144	814.899	0.299528	0.0519031	5.77091	7.88432e-09	1.58418e-07
5031425E22Rik	269630	163.597	-0.845796	0.132378	-6.38924	1.66711e-10	3.4039e-09		Fam110a	73847	465.322	0.652654	0.137026	4.76299	1.90746e-06	3.82119e-05		Aen	68048	903.661	-0.563685	0.0977199	-5.76837	8.00401e-09	1.60583e-07
Lin9	72568	221.513	1.20849	0.189148	6.3891	1.66863e-10	3.4039e-09		Pcdhb18	93889	149.221	-0.487027	0.102321	-4.75977	1.9381e-06	3.87677e-05		1600012H06Rik	67912	799.466	0.410308	0.0711589	5.76608	8.1138e-09	1.62542e-07
Fam117a	215512	269.635	-0.796967	0.124776	-6.3872	1.68955e-10	3.44146e-09		Gle1	74412	1198.87	0.247758	0.0520561	4.75945	1.94119e-06	3.87717e-05		Ccng2	12452	1393.19	0.729634	0.126565	5.76491	8.16996e-09	1.63424e-07
4930427A07Rik	104732	316.363	1.96402	0.307749	6.38188	1.74928e-10	3.54729e-09		Camkk2	207565	725.892	-0.385442	0.0810177	-4.75751	1.95995e-06	3.90883e-05		Ntmt1	66617	428.874	-0.484967	0.0841393	-5.76386	8.22094e-09	1.64199e-07
Pfkl	18641	3022.87	0.65949	0.103335	6.38207	1.74712e-10	3.54729e-09		Oscp1	230751	107.397	0.693057	0.145907	4.74999	2.03422e-06	4.05094e-05		Hnrnpd	11991	2091.25	-0.607049	0.105342	-5.76266	8.27985e-09	1.6513e-07
Rpa3	68240	321.679	0.807547	0.12653	6.38224	1.74517e-10	3.54729e-09		Cacna1d	12289	10.7971	-1.96845	0.414985	-4.74342	2.10141e-06	4.17854e-05		Cd276	102657	916.019	-0.628324	0.109045	-5.76207	8.30864e-09	1.65458e-07
Eed	13626	614.384	0.389214	0.0609933	6.38127	1.75626e-10	3.55617e-09		S100a1	20193	810.003	-0.369176	0.0778573	-4.7417	2.11932e-06	4.20791e-05		Polr2a	20020	4922.74	0.299588	0.0520247	5.75858	8.48265e-09	1.68673e-07
Ackr4	252837	22.6743	-3.62283	0.568024	-6.37795	1.7947e-10	3.62864e-09		Rps9	76846	8244.24	0.326745	0.0689422	4.73941	2.14345e-06	4.24955e-05		Mfn1	67414	1572.03	0.259869	0.045137	5.75735	8.54453e-09	1.69652e-07
Dars2	226539	620.335	0.477562	0.0748882	6.377	1.8059e-10	3.6459e-09		Usp1	230484	1153.44	0.724195	0.152859	4.73767	2.16194e-06	4.27987e-05		Dbp	13170	690.423	1.4313	0.248793	5.75296	8.76949e-09	1.73861e-07
Srd5a2	94224	32.4634	-2.50772	0.393771	-6.36846	1.90939e-10	3.84915e-09		Cdc123	98828	1221.24	0.229392	0.0484325	4.73632	2.17639e-06	4.30214e-05		Clk1	12747	1733.04	0.465783	0.0809766	5.75207	8.81571e-09	1.7452e-07
Wars	22375	1955.36	1.44248	0.226615	6.36533	1.94865e-10	3.91677e-09		Smc1a	24061	2940.56	0.380814	0.0804319	4.73461	2.19474e-06	4.33202e-05		Gm9992	667055	44.2892	3.24987	0.565252	5.74942	8.95492e-09	1.77015e-07
Ulk2	29869	1897.01	-0.356549	0.056014	-6.36536	1.94829e-10	3.91677e-09		Zeb1	21417	2983.36	-0.265591	0.0561307	-4.73166	2.22688e-06	4.38902e-05		Tax1bp3	76281	493.983	0.403554	0.0702335	5.7459	9.14355e-09	1.80478e-07
Rab3il1	74760	322.052	-1.12789	0.17737	-6.35898	2.03098e-10	4.07626e-09		Slc25a25	227731	419.38	-0.336304	0.0711082	-4.72946	2.25114e-06	4.43032e-05		Atp5sl	66349	171.902	0.621529	0.108201	5.74422	9.23458e-09	1.82007e-07
Krtcap2	66059	1124.37	0.74343	0.116933	6.35775	2.04729e-10	4.09698e-09		Stc1	20855	181.067	1.2649	0.267589	4.72704	2.2782e-06	4.47702e-05		Tcp1	21454	7505.22	-0.248508	0.0432683	-5.74342	9.27837e-09	1.82602e-07
Magohb	66441	186.978	0.711303	0.111877	6.35791	2.04517e-10	4.09698e-09		Gins2	272551	199.492	1.16821	0.247212	4.72555	2.29493e-06	4.50329e-05		Nudc	18221	1846.55	-0.305705	0.0532375	-5.74229	9.34069e-09	1.83559e-07
Ctnnd1	12388	5795.47	-0.524299	0.0824881	-6.35606	2.06991e-10	4.13619e-09		Hspa4l	18415	2832.37	0.435048	0.0921016	4.72356	2.3175e-06	4.54094e-05		Rassf5	54354	369.834	-1.77358	0.308941	-5.74084	9.42107e-09	1.84868e-07
Ednra	13617	385.092	-0.973361	0.153236	-6.35202	2.12506e-10	4.23404e-09		Zmym1	68310	297.877	0.398664	0.084507	4.71753	2.38728e-06	4.67086e-05		Epc1	13831	627.997	0.371717	0.0647594	5.73998	9.46869e-09	1.85531e-07
Senp1	223870	715.65	0.794697	0.125107	6.35213	2.1235e-10	4.23404e-09		Plau	18792	1417.94	-0.850596	0.180341	-4.7166	2.39819e-06	4.68537e-05		Dhrs9	241452	26.5732	-3.1124	0.542395	-5.73825	9.56618e-09	1.87168e-07
Cmc2	66531	239.456	0.743028	0.116992	6.35109	2.13801e-10	4.25366e-09		Cenpj	219103	356.144	0.65829	0.139757	4.71026	2.47406e-06	4.82657e-05		Cep120	225523	848.517	0.3124	0.0544561	5.73674	9.65173e-09	1.88567e-07
Rpl14	67115	4107.45	0.461315	0.0726389	6.3508	2.142e-10	4.25539e-09		Nr1d2	353187	1956.9	0.38462	0.0816733	4.70925	2.48625e-06	4.84332e-05		Srprb	20818	1190.7	-0.320842	0.056016	-5.72768	1.01813e-08	1.98336e-07
Rpn2	20014	5003.49	0.393047	0.0618992	6.34979	2.15603e-10	4.27706e-09		Plod1	18822	3541.74	0.473592	0.10062	4.70672	2.51733e-06	4.89675e-05		Mtss1	211401	2990.53	0.362631	0.0633102	5.72784	1.01718e-08	1.98336e-07
Irs1	16367	2160.11	-1.1907	0.187535	-6.34921	2.16422e-10	4.2871e-09		Gtpbp1	14904	1278.48	0.169572	0.0360335	4.70595	2.52682e-06	4.90811e-05		Atf5	107503	4494.38	-0.937034	0.163636	-5.72632	1.02633e-08	1.99644e-07
Hnrnpf	98758	1208.69	0.451453	0.071126	6.34723	2.1923e-10	4.33644e-09		Tnfrsf10b	21933	482.666	0.431676	0.0918097	4.70186	2.57801e-06	5.0003e-05		Fmo1	14261	268.52	1.9894	0.347605	5.72316	1.0456e-08	2.03099e-07
Tmc6	217353	951.565	-0.737232	0.11616	-6.34671	2.19963e-10	4.34467e-09		Pomt1	99011	439.514	0.517317	0.110091	4.69898	2.61464e-06	5.06402e-05		4632428N05Rik	74048	592.993	1.10286	0.192713	5.72281	1.04776e-08	2.03223e-07
Ogn	18295	8285.88	-1.38217	0.217847	-6.34468	2.22884e-10	4.39603e-09		Agap1	347722	1529.58	-0.437173	0.0931867	-4.69136	2.7139e-06	5.24869e-05		Cpox	12892	1065.83	-0.927599	0.162108	-5.72211	1.05207e-08	2.03764e-07
Mgp	17313	4866.95	-1.52183	0.239962	-6.34198	2.26832e-10	4.46745e-09		Rai1	19377	1068.52	-0.34511	0.0737033	-4.68243	2.83501e-06	5.46717e-05		Dtx3l	209200	443.478	0.59903	0.104757	5.71826	1.07623e-08	2.08144e-07
Serinc5	218442	1750.83	-0.4119	0.0649989	-6.33703	2.34237e-10	4.60666e-09		Paqr7	71904	247.957	-0.445386	0.0951169	-4.68251	2.83381e-06	5.46717e-05		Il6ra	16194	220.916	0.723232	0.126547	5.71513	1.09621e-08	2.11702e-07
Plxna2	18845	1827.38	-0.70834	0.111815	-6.33491	2.37473e-10	4.6636e-09		Katnb1	74187	727.537	0.274135	0.0585694	4.68052	2.86147e-06	5.51028e-05		Prps1	19139	722.243	-0.399706	0.0699478	-5.71435	1.10127e-08	2.12374e-07
Epn2	13855	2800.67	-0.463047	0.0731259	-6.33218	2.41717e-10	4.74014e-09		Sox8	20681	87.634	-1.45779	0.311545	-4.67923	2.87949e-06	5.53704e-05		Tbx3	21386	398.049	0.831096	0.145501	5.71196	1.11682e-08	2.15064e-07
Tbc1d23	67581	1437.72	-0.275191	0.0434698	-6.33063	2.44158e-10	4.78116e-09		Mrc2	17534	4842.97	-0.545796	0.116654	-4.67876	2.88622e-06	5.54203e-05		Zbtb10	229055	299.584	0.541161	0.0947995	5.70848	1.13987e-08	2.19188e-07
Mfsd10	68294	209.115	0.693515	0.109607	6.3273	2.49491e-10	4.87862e-09		Phf6	70998	713.497	0.453139	0.0970886	4.66727	3.05224e-06	5.85245e-05		Ccm2	216527	842.781	-0.349662	0.061264	-5.70746	1.14674e-08	2.20194e-07
Synj2	20975	2076.12	-0.36631	0.0579208	-6.32433	2.54333e-10	4.9662e-09		Polr1c	20016	685.478	0.409084	0.0877331	4.66282	3.11901e-06	5.97195e-05		Arl2bp	107566	3688.89	0.274014	0.0480128	5.7071	1.14916e-08	2.20343e-07
Pms2	18861	216.075	0.774953	0.122591	6.32144	2.59142e-10	5.0529e-09		Cdca4	71963	610.235	0.616361	0.132239	4.66097	3.14726e-06	6.01746e-05		Xpot	73192	3184.48	-0.718785	0.126039	-5.70288	1.17797e-08	2.25545e-07
Foxj2	60611	1058.79	-0.372054	0.0588597	-6.32104	2.59812e-10	5.05875e-09		Hint1	15254	3049.87	0.308284	0.0661805	4.65824	3.18932e-06	6.08919e-05		Lars	107045	4686.26	-0.899433	0.157857	-5.69777	1.21383e-08	2.31421e-07
Neto2	74513	24.6435	3.01466	0.476972	6.32041	2.60862e-10	5.07199e-09		Rttn	246102	290.343	0.829818	0.178229	4.65591	3.22554e-06	6.14961e-05		Srsf4	57317	939.673	-0.362525	0.0636218	-5.69812	1.21134e-08	2.31421e-07
Cdca7	66953	142.465	1.33316	0.211056	6.31663	2.67329e-10	5.19036e-09		Fam132b	227358	543.706	1.10409	0.23733	4.65212	3.28547e-06	6.25498e-05		Fndc4	64339	263.715	-0.528009	0.092666	-5.69798	1.21234e-08	2.31421e-07
Azin2	242669	335.1	-0.828882	0.131293	-6.31322	2.73289e-10	5.29856e-09		Cenpw	66311	75.2159	1.09048	0.234535	4.64953	3.32684e-06	6.32477e-05		Sra1	24068	935.143	-0.462771	0.081236	-5.69662	1.22206e-08	2.32636e-07
Maml3	433586	464.002	-0.681357	0.107932	-6.31281	2.74015e-10	5.30513e-09		Depdc7	211896	122.897	0.657617	0.14152	4.64681	3.37106e-06	6.39977e-05		Ccdc127	67433	1406.04	-0.253456	0.0444941	-5.6964	1.22367e-08	2.32636e-07
Cth	107869	138.797	2.93116	0.464706	6.30756	2.83476e-10	5.48053e-09		Sbno2	216161	2396.58	-0.362526	0.0780618	-4.64409	3.41573e-06	6.47541e-05		Zbtb11os1	66391	57.5897	1.14222	0.200622	5.69342	1.24521e-08	2.36397e-07
Rps11	27207	5715.39	0.542023	0.0859441	6.30669	2.85058e-10	5.50335e-09		Maf1	68877	1880.12	0.290443	0.0625844	4.64082	3.47036e-06	6.5697e-05		Bnc1	12173	171.787	1.20225	0.211544	5.68324	1.32164e-08	2.50552e-07
Lars	107045	4686.26	0.994809	0.157896	6.30042	2.96839e-10	5.72273e-09		Prickle1	106042	699	-0.348187	0.0751115	-4.6356	3.55895e-06	6.72792e-05		Slmo2	66390	1421.04	-0.33062	0.0582061	-5.68016	1.34572e-08	2.54758e-07
Pcdhb20	93891	396.186	-0.647669	0.102815	-6.29934	2.98918e-10	5.75469e-09		Ppp1r13b	21981	394.628	-0.340656	0.0735429	-4.63208	3.62013e-06	6.83395e-05		Enkd1	102124	172.685	-0.658198	0.115883	-5.67985	1.34815e-08	2.54857e-07
Impa2	114663	72.6105	1.08493	0.172297	6.29688	3.03694e-10	5.83286e-09		Rin3	217835	767.775	-0.358206	0.0774012	-4.62791	3.6937e-06	6.96303e-05		Hsd17b4	15488	2009.1	0.326796	0.0575409	5.67936	1.35196e-08	2.55219e-07
Prps1	19139	722.243	0.4425	0.0702737	6.29681	3.0383e-10	5.83286e-09		Cenpt	320394	299.181	0.627607	0.135707	4.62474	3.75072e-06	7.06062e-05		Kansl1	76719	1710.8	0.276037	0.0486259	5.67674	1.37289e-08	2.58806e-07
Car8	12319	74.5757	-1.58849	0.252408	-6.29334	3.10708e-10	5.95654e-09		Fgfr1	14182	5923.99	-0.484681	0.104879	-4.62134	3.81264e-06	7.16713e-05		Nup50	18141	1209.09	-0.235666	0.0415289	-5.67475	1.38889e-08	2.61454e-07
Zfp367	238673	676.553	0.938342	0.149188	6.28966	3.18163e-10	6.08242e-09		Igf2bp2	319765	631.617	-0.478504	0.103588	-4.61932	3.85006e-06	7.22733e-05		Asxl1	228790	1962.17	0.267832	0.0472354	5.67016	1.42663e-08	2.68182e-07
Cks1b	54124	533.518	1.46169	0.23239	6.28983	3.17807e-10	6.08242e-09		Arhgef28	110596	37.0012	0.945705	0.205165	4.60949	4.03664e-06	7.55645e-05		Hspe1	15528	1481.69	-0.699057	0.123479	-5.66136	1.50175e-08	2.81909e-07
Cdh24	239096	182.673	0.914139	0.145466	6.28419	3.29566e-10	6.29163e-09		Nmnat2	226518	288.933	-0.551954	0.11974	-4.60962	4.03411e-06	7.55645e-05		Rnf122	68867	551.688	0.435459	0.0769531	5.65877	1.52465e-08	2.85808e-07
Fcgrt	14132	1305.8	-0.866359	0.137935	-6.28091	3.36589e-10	6.41675e-09		Map3k3	26406	1056.31	0.230126	0.0499328	4.60871	4.05173e-06	7.57415e-05		Ube4a	140630	1153.66	0.320994	0.0567347	5.6578	1.53322e-08	2.87013e-07
Serping1	12258	273.082	-1.0879	0.173246	-6.27951	3.39637e-10	6.46585e-09		Ugt1a6a	94284	322.769	1.35703	0.294512	4.60771	4.07118e-06	7.59992e-05		2410089E03Rik	73692	1165.37	0.47096	0.0832658	5.6561	1.54848e-08	2.89466e-07
Spag5	54141	616.986	2.10166	0.334815	6.27707	3.45004e-10	6.55891e-09		Mmgt2	216829	274.348	-0.378945	0.0822521	-4.60711	4.08296e-06	7.61131e-05		Avl9	78937	497.593	0.584424	0.103339	5.65543	1.55452e-08	2.90192e-07
Cyp4v3	102294	142.37	-0.99461	0.158458	-6.27679	3.45637e-10	6.55904e-09		Hoxa5	15402	67.7423	0.881181	0.191311	4.60602	4.10456e-06	7.64098e-05		Gtf2e2	68153	718.679	-0.361025	0.0639069	-5.64924	1.61157e-08	3.00424e-07
Zgrf1	71643	225.254	1.70832	0.272172	6.27664	3.45969e-10	6.55904e-09		Mcm6	17219	1640.73	0.805983	0.175413	4.59476	4.33237e-06	8.0539e-05		Slc25a40	319653	352.049	-0.582618	0.103167	-5.64732	1.6297e-08	3.03383e-07
D2Wsu81e	227695	335.28	0.462358	0.0737411	6.27003	3.60989e-10	6.83432e-09		Abhd17c	70178	730.64	-0.259493	0.0565146	-4.5916	4.39865e-06	8.1658e-05		Serinc1	56442	11487.7	0.257785	0.0456526	5.64667	1.63587e-08	3.04108e-07
Plk4	20873	615.358	1.6604	0.265057	6.26432	3.74464e-10	7.06989e-09		Rpl14-ps1	100040970	225.532	0.479275	0.104395	4.59099	4.41155e-06	8.17829e-05		Phf20l1	239510	1795.97	0.336695	0.0597208	5.63782	1.72213e-08	3.19701e-07
Sart3	53890	1003.31	0.308198	0.0491975	6.2645	3.74016e-10	7.06989e-09		Tgm2	21817	2476.51	-0.660416	0.143859	-4.5907	4.41757e-06	8.17829e-05		Alg8	381903	235.801	-0.578229	0.102691	-5.63077	1.79406e-08	3.32594e-07
Samd1	666704	942.818	0.854929	0.1365	6.2632	3.77149e-10	7.11077e-09		Zfp277	246196	408.529	0.312335	0.0680485	4.5899	4.43465e-06	8.19861e-05		Srpr	67398	3267.99	-0.202625	0.0360062	-5.62749	1.82849e-08	3.3851e-07
Rps21	66481	5536.16	0.376471	0.060172	6.25658	3.93518e-10	7.40917e-09		Calm2	12314	5184.97	0.585633	0.127614	4.58911	4.45132e-06	8.21811e-05		Nfic	18029	10171.5	-0.455118	0.0809014	-5.62559	1.84877e-08	3.41794e-07
Ssb	20823	3445.02	0.37236	0.0595257	6.25544	3.96387e-10	7.45296e-09		H2afv	77605	1323.8	0.572369	0.124956	4.58057	4.6371e-06	8.54933e-05		Top1mt	72960	188.198	-0.847435	0.150712	-5.62288	1.87797e-08	3.46713e-07
Snx3	54198	3219.26	0.240151	0.0383997	6.25398	4.00116e-10	7.51275e-09		Pappa2	23850	257.635	-1.19283	0.260669	-4.57602	4.73895e-06	8.72513e-05		Tlr4	21898	1077.89	0.607429	0.108035	5.62251	1.88208e-08	3.46996e-07
Zmynd19	67187	433.529	0.551975	0.0883013	6.25103	4.07745e-10	7.64549e-09		Plcb4	18798	854.643	-0.458216	0.100175	-4.57418	4.78087e-06	8.79025e-05		Mpp1	17524	1126.11	0.503537	0.0895968	5.62003	1.90921e-08	3.51515e-07
Exo1	26909	122.718	2.36949	0.379143	6.24959	4.11532e-10	7.70594e-09		Rpl8	26961	15503.8	0.300529	0.0657583	4.57021	4.87243e-06	8.94635e-05		Spon2	100689	2046.38	-1.98335	0.352959	-5.61921	1.91831e-08	3.52706e-07
Jup	16480	8665.14	-0.481993	0.0771476	-6.24767	4.16619e-10	7.79055e-09		Sema3b	20347	2011.95	-0.265356	0.0581264	-4.56515	4.99137e-06	9.13973e-05		Ralgds	19730	1362.57	0.696311	0.12401	5.61494	1.96635e-08	3.61044e-07
Gprc5b	64297	1698.07	-0.468216	0.0749502	-6.24703	4.18331e-10	7.81188e-09		Ormdl2	66844	331.578	0.318586	0.0697845	4.56529	4.98814e-06	9.13973e-05		Tcf4	21413	3822.77	0.492175	0.0876826	5.61314	1.98688e-08	3.64316e-07
Ints7	77065	877.213	0.430305	0.0689282	6.24281	4.29779e-10	8.01473e-09		Actr1a	54130	3968.32	0.158443	0.034771	4.55676	5.19485e-06	9.49935e-05		Timm10b	14356	322.37	-0.433594	0.0772664	-5.61168	2.00368e-08	3.66895e-07
Apbb1	11785	1362.54	-0.460337	0.0737688	-6.24027	4.36809e-10	8.13349e-09		Gtf2i	14886	3985.22	-0.205454	0.0451321	-4.55228	5.30676e-06	9.69079e-05		Ppapdc2	74411	93.7313	0.705672	0.125796	5.60967	2.02717e-08	3.70691e-07
Tonsl	72749	273.401	1.29021	0.206762	6.24008	4.37336e-10	8.13349e-09		Ppp2r2d	52432	621.319	0.246675	0.0541967	4.55147	5.32714e-06	9.7148e-05		Sft2d2	108735	2287.65	0.671802	0.119788	5.60828	2.04353e-08	3.73174e-07
Thbd	21824	1153.9	-1.08937	0.174609	-6.2389	4.40645e-10	8.18392e-09		Itga5	16402	4149.46	-0.318243	0.0699429	-4.55004	5.36346e-06	9.76776e-05		Pik3r3	18710	1134.73	0.677314	0.120793	5.60722	2.05604e-08	3.74948e-07
Lonp1	74142	4221.97	1.30015	0.208436	6.23761	4.44302e-10	8.24065e-09		Sh3bp4	98402	1610.23	-0.347001	0.0763512	-4.5448	5.49865e-06	0.000100004		Bbx	70508	1455.71	-0.443656	0.079138	-5.60611	2.06927e-08	3.76848e-07
Myo1b	17912	327.369	1.04857	0.168112	6.23735	4.45053e-10	8.24342e-09		Hoxc6	15425	262.631	0.673383	0.148324	4.53995	5.62684e-06	0.000102197		Ssrp1	20833	3990.14	-0.449426	0.080192	-5.60437	2.09017e-08	3.80139e-07
Dhx15	13204	3402.43	0.439716	0.0705197	6.23536	4.50731e-10	8.32939e-09		Odf2l	52184	379.868	0.449326	0.0990215	4.53766	5.68821e-06	0.000103172		Ube2h	22214	2687.49	0.273181	0.0487525	5.60343	2.10153e-08	3.81689e-07
Tsn	22099	2675.97	0.383834	0.0615582	6.2353	4.50911e-10	8.32939e-09		Glyr1	74022	1879.3	0.160662	0.0354428	4.533	5.81529e-06	0.000105335		Fmo3	14262	6.50102	5.45619	0.97491	5.59661	2.18581e-08	3.96459e-07
Seh1l	72124	1447.91	0.388006	0.0622388	6.23415	4.54233e-10	8.37943e-09		4933404O12Rik	66752	290.982	0.594767	0.131277	4.53062	5.88105e-06	0.000106382		4932416H05Rik	654409	63.4307	0.941645	0.16833	5.59403	2.2186e-08	4.01864e-07
Serinc1	56442	11487.7	-0.28447	0.0456635	-6.22971	4.67295e-10	8.60879e-09		Rpa2	19891	460.337	0.595495	0.131468	4.52958	5.91017e-06	0.000106765		Gar1	68147	475.421	-0.773409	0.138264	-5.59373	2.22246e-08	4.02019e-07
Zfp503	218820	964.111	-0.782447	0.125664	-6.2265	4.76981e-10	8.77543e-09		Mre11a	17535	492.172	0.374922	0.0829965	4.51732	6.26264e-06	0.00011298		Pum1	80912	2297.62	0.27912	0.0499093	5.59253	2.23784e-08	4.04256e-07
Zfp281	226442	942.346	-0.391088	0.0628441	-6.22314	4.87311e-10	8.95344e-09		Vrk2	69922	212.707	0.578479	0.128135	4.51459	6.34396e-06	0.000114294		Slc25a45	107375	164.033	0.743334	0.132971	5.59018	2.26838e-08	4.09223e-07
Nudcd1	67429	868.687	0.423311	0.0680369	6.22179	4.91518e-10	9.01863e-09		Hnrnpu	51810	9830.58	0.224116	0.0496614	4.51287	6.39547e-06	0.000115067		Igfbp5	16011	71323.8	-0.694497	0.124259	-5.58912	2.28219e-08	4.11161e-07
Prickle1	106042	699	-0.462537	0.0743777	-6.21875	5.01117e-10	9.18245e-09		Rabac1	14470	1936.01	-0.243722	0.0540744	-4.50717	6.56992e-06	0.000118048		Maoa	17161	1868.66	0.545028	0.0975596	5.58662	2.31534e-08	4.16574e-07
Psmd14	59029	2524.62	0.32665	0.05253	6.21835	5.02396e-10	9.19357e-09		Polq	77782	156.181	1.34555	0.298567	4.5067	6.58433e-06	0.000118148		Sirpa	19261	877.29	-0.522266	0.0934933	-5.58613	2.32189e-08	4.17194e-07
Zw10	26951	382.991	0.587128	0.0944284	6.2177	5.04486e-10	9.21949e-09		Fam101b	76566	2050.12	-0.690783	0.153372	-4.50396	6.66982e-06	0.000119522		Zscan29	99334	490.192	0.392146	0.0702043	5.58578	2.32649e-08	4.17461e-07
Kcnj2	16518	1340.81	-1.58546	0.255293	-6.21037	5.28604e-10	9.64737e-09		Tst	22117	106.958	0.642134	0.142694	4.50009	6.79257e-06	0.00012156		Ndufa8	68375	1522.49	-0.311707	0.055824	-5.58374	2.35395e-08	4.21825e-07
Ppa1	67895	1338.25	0.465564	0.0750015	6.20739	5.3872e-10	9.81891e-09		Prss23	76453	7683.8	-0.33494	0.0744854	-4.49672	6.90084e-06	0.000123333		Kctd12b	207474	49.3653	1.49197	0.26736	5.5804	2.39967e-08	4.29445e-07
Orc1	18392	45.4854	1.59775	0.257503	6.20477	5.47779e-10	9.97074e-09		Nasp	50927	791.01	0.42719	0.0951026	4.49189	7.05946e-06	0.000126		Mthfd1l	270685	1173.85	-0.936323	0.167808	-5.57974	2.40879e-08	4.30503e-07
Rpl32	19951	5282.45	0.390433	0.06294	6.20326	5.53059e-10	1.00535e-08		Hnrnpul1	232989	2091.45	0.359185	0.0800011	4.48975	7.13082e-06	0.000127105		Ctla2b	13025	121.101	1.41368	0.253919	5.56746	2.58479e-08	4.61343e-07
Ube2s	77891	539.937	0.933244	0.150465	6.20241	5.56042e-10	1.00943e-08		Nsun6	74455	141.398	0.494182	0.110092	4.48879	7.16295e-06	0.000127508		Ctps2	55936	731.675	0.757678	0.136117	5.56639	2.60073e-08	4.63573e-07
Ccnf	12449	433.218	1.80626	0.291293	6.20085	5.61606e-10	1.01818e-08		Lrpap1	16976	1565.91	-0.207766	0.0463748	-4.48015	7.45921e-06	0.000132606		Pde7a	18583	811.673	0.446764	0.0803257	5.56191	2.66839e-08	4.75002e-07
Pgp	67078	723.793	0.585109	0.0943717	6.20004	5.64483e-10	1.02204e-08		Lbr	98386	1027.83	0.522742	0.116791	4.47589	7.60948e-06	0.000135098		Slc3a2	17254	3618.66	-1.0591	0.19044	-5.56134	2.67716e-08	4.75302e-07
Kifc1	100502766	343.03	2.03679	0.328866	6.19336	5.88942e-10	1.06457e-08		Srbd1	78586	515.477	0.405046	0.0905799	4.4717	7.76007e-06	0.00013759		Pdgfra	18595	871.523	0.982846	0.176723	5.5615	2.67459e-08	4.75302e-07
Gsg2	14841	122.796	2.22231	0.358831	6.19321	5.89528e-10	1.06457e-08		Nup35	69482	145.711	0.498235	0.111446	4.47063	7.79889e-06	0.000138096		Wdr76	241627	202.343	-0.685095	0.123212	-5.5603	2.69314e-08	4.77507e-07
Vgll3	73569	1140.94	-0.588418	0.0950481	-6.19074	5.98831e-10	1.07995e-08		Nxt2	237082	313.073	0.626665	0.140224	4.46902	7.85781e-06	0.000138956		Cct7	12468	5519.28	-0.349581	0.062921	-5.55587	2.76239e-08	4.87853e-07
Glce	93683	1720.16	1.17053	0.189171	6.1877	6.1049e-10	1.09953e-08		Med24	23989	1214.29	0.220173	0.0492737	4.46837	7.88164e-06	0.000139194		Cebpa	12606	571.19	0.966003	0.173868	5.55596	2.76087e-08	4.87853e-07
Timp2	21858	37386.6	-0.381253	0.0616524	-6.18391	6.25324e-10	1.12476e-08		Dnmt1	13433	1342.36	0.512341	0.114703	4.46666	7.94492e-06	0.000139943		Ralbp1	19765	2452.39	0.298624	0.0537472	5.55609	2.75888e-08	4.87853e-07
Zmat3	22401	818.106	0.710355	0.1149	6.18238	6.3143e-10	1.13425e-08		Ube2b	22210	3103.21	0.240998	0.0539544	4.4667	7.94348e-06	0.000139943		Med12	59024	1311.41	0.391212	0.0704246	5.55505	2.77525e-08	4.8948e-07
Cenpn	72155	140.727	1.77239	0.28691	6.17752	6.51151e-10	1.16815e-08		Tubg1	103733	881.643	0.385509	0.086399	4.46196	8.12127e-06	0.000142862		Ccnyl1	227210	496.904	0.496461	0.0893979	5.55339	2.80184e-08	4.93522e-07
Mrps16	66242	465.649	0.506301	0.0819648	6.17706	6.53074e-10	1.17006e-08		Nfatc2ip	18020	228.756	0.496749	0.111357	4.46088	8.16253e-06	0.0001434		Birc2	11797	499.001	0.401791	0.0723688	5.552	2.82426e-08	4.96817e-07
Ubl7	69459	742.995	-0.338371	0.0548068	-6.17389	6.66287e-10	1.19218e-08		Ifit3	15959	28.4185	-1.06851	0.239575	-4.46002	8.19516e-06	0.00014341		Dclre1c	227525	175.468	0.509831	0.0918861	5.54851	2.88114e-08	5.06161e-07
Synpo	104027	2483.25	-1.34648	0.218227	-6.1701	6.82481e-10	1.21956e-08		Pold2	18972	484.078	0.440165	0.0986802	4.46052	8.17616e-06	0.00014341		Fscn1	14086	3196.74	-0.795432	0.143376	-5.54788	2.89161e-08	5.07336e-07
Ppp1r7	66385	1015.79	0.275471	0.0446544	6.16894	6.87489e-10	1.2269e-08		Pard3	93742	1759.3	-0.274795	0.0616096	-4.46026	8.1861e-06	0.00014341		Sesn1	140742	1022.43	0.641485	0.11564	5.54729	2.90139e-08	5.08388e-07
Nkd2	72293	619.993	-1.74873	0.283491	-6.16857	6.89114e-10	1.2282e-08		Palb2	233826	41.7597	1.08865	0.244283	4.45652	8.32999e-06	0.00014558		Npy1r	18166	40.9986	2.06796	0.373102	5.5426	2.98009e-08	5.21497e-07
Ppt1	19063	2445.85	-0.326706	0.0529756	-6.16712	6.95465e-10	1.23791e-08		Nup85	445007	939.21	0.454735	0.10213	4.45251	8.48724e-06	0.000148135		Nme1	18102	2041.21	-0.386032	0.0696711	-5.54078	3.0113e-08	5.25697e-07
Alyref	21681	996.347	0.670683	0.108883	6.15968	7.2892e-10	1.29577e-08		Zfp36l1	12192	1899.14	-0.284809	0.0640628	-4.44578	8.75725e-06	0.000152451		Pex6	224824	818.714	-0.436638	0.078805	-5.54074	3.01193e-08	5.25697e-07
Tmem204	407831	19.5982	-3.66886	0.596092	-6.15485	7.5149e-10	1.33416e-08		Ssr4	20832	1292.38	0.282188	0.0634695	4.44605	8.74656e-06	0.000152451		Cptp	79554	330.191	-0.531242	0.0959286	-5.53789	3.06141e-08	5.33639e-07
Phf6	70998	713.497	0.596737	0.0969719	6.15371	7.56915e-10	1.34205e-08		Ptma	19231	3870.11	0.354383	0.0797665	4.44276	8.8813e-06	0.00015441		G0s2	14373	940.656	-1.67807	0.303107	-5.53622	3.09077e-08	5.37362e-07
Arid3a	13496	231.131	-0.560559	0.0911092	-6.15261	7.62198e-10	1.34967e-08		Bclaf1	72567	3087.35	0.336071	0.07565	4.44245	8.89411e-06	0.000154433		B3galt4	54218	46.5539	1.16001	0.20953	5.53623	3.09049e-08	5.37362e-07
Man2a2	140481	2957.72	-0.247764	0.0402818	-6.15076	7.71111e-10	1.36261e-08		Aftph	216549	961.117	0.218394	0.0491845	4.4403	8.98352e-06	0.000155518		Arhgef18	102098	938.152	0.31086	0.0562031	5.53101	3.18387e-08	5.52832e-07
Deptor	97998	9675.63	-0.675997	0.109906	-6.15068	7.71494e-10	1.36261e-08		Ammecr1	56068	1197.83	-0.291076	0.065556	-4.44011	8.99136e-06	0.000155518		Map4k5	399510	1248.94	0.308953	0.0558649	5.53035	3.19584e-08	5.53478e-07
Ezh2	14056	782.888	1.02806	0.167315	6.14443	8.02501e-10	1.41555e-08		Rps10	67097	3557.66	0.338642	0.0762615	4.44053	8.97357e-06	0.000155518		Mxra8	74761	5632.26	0.5955	0.107678	5.53039	3.19526e-08	5.53478e-07
Sgol1	72415	243.096	2.39993	0.390709	6.14252	8.12247e-10	1.43089e-08		D8Ertd82e	244418	364.494	-0.743738	0.167561	-4.43861	9.05419e-06	0.000156403		Dhx57	106794	745.689	0.40931	0.0740252	5.52933	3.21455e-08	5.56001e-07
Topbp1	235559	1123.79	1.16181	0.189178	6.14135	8.18243e-10	1.4396e-08		Aldh1l2	216188	3335.8	1.72194	0.388109	4.43674	9.13319e-06	0.000157565		Eif2ak1	15467	997.901	0.393702	0.0712142	5.52842	3.23133e-08	5.58185e-07
Slc40a1	53945	543.393	-1.31026	0.213535	-6.13602	8.46138e-10	1.48677e-08		Nxt1	56488	357.734	0.460243	0.103827	4.43279	9.30201e-06	0.000160272		Atxn7	246103	556.496	0.401471	0.072636	5.52717	3.25445e-08	5.61456e-07
Rad50	19360	937.504	0.430124	0.0701248	6.1337	8.58609e-10	1.50675e-08		5730559C18Rik	67313	385.801	-0.606793	0.137178	-4.4234	9.71606e-06	0.000167191		Slc30a9	109108	2320.44	-0.266932	0.0483057	-5.52588	3.27831e-08	5.64846e-07
Actl6a	56456	1051.45	0.407009	0.0663963	6.12999	8.78835e-10	1.54027e-08		Ssbp2	66970	899.724	-0.218105	0.049313	-4.42286	9.74032e-06	0.000167394		Ppard	19015	923.513	-0.254149	0.0459974	-5.52529	3.28943e-08	5.66035e-07
4921524J17Rik	66714	869.016	0.414	0.0675705	6.12695	8.95822e-10	1.56803e-08		Rpl35a	57808	2427.02	0.340565	0.0770501	4.42004	9.86808e-06	0.000169373		E130102H24Rik	77866	28.0371	1.69286	0.306534	5.5226	3.34019e-08	5.74034e-07
Ak4	11639	267.493	0.942351	0.153838	6.12562	9.0332e-10	1.57914e-08		Lmnb1	16906	609.664	1.53137	0.346622	4.41797	9.96308e-06	0.000170785		Vdac3	22335	1490.84	-0.589901	0.107046	-5.51073	3.57344e-08	6.13333e-07
Pin1	23988	883.369	0.438551	0.0716762	6.11851	9.44547e-10	1.6491e-08		Slc39a14	213053	1772.87	-0.407585	0.0922971	-4.41601	1.00539e-05	0.000172122		Cyp26b1	232174	81.9637	-1.34908	0.244844	-5.50997	3.58893e-08	6.15206e-07
Car6	12353	194.821	5.01565	0.819991	6.11671	9.55265e-10	1.66569e-08		Mgrn1	17237	1939.98	-0.236269	0.0535533	-4.41185	1.0249e-05	0.000175238		E2f4	104394	933.547	-0.304924	0.0553482	-5.50919	3.60485e-08	6.17147e-07
Ncaph	215387	567.881	1.9131	0.312808	6.11588	9.60255e-10	1.67226e-08		Dos	100503659	299.244	-0.389772	0.0884076	-4.40881	1.03941e-05	0.000177492		F3	14066	165.975	1.07728	0.195894	5.49929	3.81319e-08	6.51153e-07
Rps15a	267019	2213.14	0.504614	0.0825238	6.11477	9.66978e-10	1.68183e-08		2410002F23Rik	668661	449.079	-0.458391	0.104091	-4.40375	1.06396e-05	0.000181454		Rybp	56353	311.95	0.540065	0.0982027	5.4995	3.80876e-08	6.51153e-07
Cenpk	60411	75.3626	2.05387	0.33592	6.11417	9.70595e-10	1.68598e-08		St6galnac4	20448	2346.23	-0.282266	0.0641362	-4.40103	1.07738e-05	0.00018351		Erh	13877	538.861	-0.508828	0.0925305	-5.49902	3.81899e-08	6.51314e-07
Sgk1	20393	1369.26	-0.40847	0.0668312	-6.11196	9.84128e-10	1.70732e-08		Wisp2	22403	1320.09	-0.879531	0.199896	-4.39995	1.08275e-05	0.000184191		Trim27	19720	869.954	-0.359884	0.0655238	-5.49242	3.96466e-08	6.74445e-07
Abca3	27410	960.882	-0.345045	0.0564579	-6.11155	9.86684e-10	1.70959e-08		Mcc	328949	279.733	-0.444918	0.101146	-4.39875	1.08874e-05	0.000184976		Chfr	231600	909.475	0.337611	0.0614661	5.49264	3.95971e-08	6.74445e-07
Otud7b	229603	3476.64	-0.392545	0.0642892	-6.10592	1.02209e-09	1.76869e-08		Xpo1	103573	2492.41	0.463822	0.105515	4.39581	1.10363e-05	0.000187032		Foxred2	239554	566.723	-0.897074	0.163406	-5.48984	4.02301e-08	6.83505e-07
Dcaf8	98193	4673.03	-0.43021	0.0704978	-6.10246	1.04446e-09	1.80512e-08		Wbp11	60321	1570.36	0.205813	0.0468187	4.39595	1.10289e-05	0.000187032		Plekha5	109135	458.597	0.680376	0.124005	5.48669	4.09544e-08	6.9493e-07
Pim1	18712	395.371	-1.13552	0.186247	-6.09684	1.08185e-09	1.86739e-08		Lmf2	105847	1623.65	0.661695	0.150567	4.39468	1.10935e-05	0.000187373		Supt3	109115	369.337	-0.433469	0.0790137	-5.48599	4.11154e-08	6.96781e-07
Gdpd5	233552	780.036	-0.984929	0.161559	-6.09639	1.0849e-09	1.87029e-08		Ppargc1b	170826	123.943	-0.616265	0.140224	-4.39487	1.1084e-05	0.000187373		Chaf1b	110749	217.239	-1.21569	0.221609	-5.48573	4.11766e-08	6.96938e-07
Prpf4	70052	640.641	0.394999	0.0648639	6.08966	1.13149e-09	1.94816e-08		Zgrf1	71643	225.254	1.19792	0.272591	4.39459	1.10983e-05	0.000187373		Impdh2	23918	1052.89	-0.487544	0.0888826	-5.48525	4.12879e-08	6.97942e-07
Dopey2	70028	708.242	-0.501774	0.0824131	-6.08852	1.13959e-09	1.95964e-08		Rpl37a	19981	3688.21	0.310913	0.0707805	4.39264	1.11984e-05	0.000188825		Ddx39b	53817	2612.36	-0.403807	0.0736395	-5.48356	4.16847e-08	7.03763e-07
Ccdc77	67200	152.992	0.977042	0.160497	6.08759	1.14626e-09	1.96863e-08		Nudt5	53893	516.209	0.343719	0.0782591	4.39207	1.12279e-05	0.000189085		Hspa4l	18415	2832.37	0.505449	0.092203	5.48191	4.20748e-08	7.09457e-07
Iglon5	210094	151.228	-1.5338	0.252008	-6.08631	1.15545e-09	1.98193e-08		Haus6	230376	341.758	0.574926	0.131196	4.38218	1.17496e-05	0.000197622		Fhl3	14201	634.293	-0.574233	0.104759	-5.48148	4.21789e-08	7.1032e-07
Nars	70223	7345.22	1.09126	0.179401	6.08276	1.1813e-09	2.02373e-08		Hdac3	15183	1119.54	0.214328	0.0489389	4.37951	1.18947e-05	0.000199814		Ndufb10	68342	1456.18	-0.336395	0.0613993	-5.4788	4.28218e-08	7.20243e-07
Plod1	18822	3541.74	0.610185	0.100422	6.0762	1.23065e-09	2.10564e-08		F3	14066	165.975	0.85044	0.194239	4.37831	1.19604e-05	0.000200665		Ccrn4l	12457	260.783	-0.887265	0.162023	-5.47617	4.3462e-08	7.30097e-07
Ska3	219114	175.898	2.18772	0.360259	6.07264	1.25823e-09	2.15015e-08		Lig1	16881	844.955	0.873091	0.199594	4.37434	1.21801e-05	0.000204096		Tfdp1	21781	1883.09	-0.416278	0.076041	-5.47439	4.39027e-08	7.36577e-07
Ppp1r15b	108954	1851	0.470161	0.0774356	6.07163	1.26618e-09	2.16103e-08		Dzip3	224170	656.63	0.389254	0.0889917	4.37404	1.21966e-05	0.000204118		Chchd3	66075	1654.74	-0.264911	0.0483947	-5.47397	4.40067e-08	7.374e-07
Crebl2	232430	331.362	-0.71094	0.117127	-6.06982	1.28053e-09	2.18009e-08		Tubb4b	227613	3128.06	0.703685	0.160892	4.37364	1.22192e-05	0.000204241		Atg2a	329015	1209.44	0.366164	0.0669259	5.47119	4.4703e-08	7.48133e-07
Tbl2	27368	873.11	0.795879	0.13112	6.06985	1.28029e-09	2.18009e-08		Dcn	13179	20715.5	-0.718884	0.164428	-4.37204	1.23089e-05	0.000205485		Hspa9	15526	16092.7	-0.84508	0.154503	-5.46967	4.50884e-08	7.53644e-07
Hspa9	15526	16092.7	0.937782	0.154514	6.06923	1.28528e-09	2.18546e-08		Ppp2r5c	26931	2479.57	0.136834	0.0313039	4.37114	1.23599e-05	0.00020608		Nup54	269113	463.49	-0.420708	0.0769762	-5.46543	4.61798e-08	7.70927e-07
Pfas	237823	547.993	0.657269	0.108305	6.06867	1.28975e-09	2.19034e-08		Pus7l	78895	215.399	-0.469458	0.107436	-4.36965	1.24448e-05	0.000207239		Fam214a	235493	316.986	0.715853	0.130993	5.4648	4.6342e-08	7.72675e-07
Mars	216443	3791.47	0.536241	0.0884128	6.0652	1.31788e-09	2.23533e-08		Rhebl1	69159	100.147	0.682784	0.156317	4.36795	1.25421e-05	0.0002086		Taf8	63856	415.628	0.456371	0.08353	5.46355	4.66699e-08	7.77175e-07
Prss12	19142	155.722	-1.45607	0.240104	-6.06436	1.32483e-09	2.24433e-08		Ppp2r5d	21770	1442.3	0.329498	0.0754591	4.36658	1.26209e-05	0.000209651		Rad23a	19358	3991.77	-0.325367	0.0595687	-5.46205	4.70663e-08	7.81837e-07
Gpbp1l1	77110	1254.75	-0.300573	0.0495807	-6.06229	1.34196e-09	2.27055e-08		Arid4b	94246	1114.52	0.283136	0.0648495	4.36605	1.26513e-05	0.000209895		Ubxn6	66530	1284.65	0.400221	0.0732705	5.46224	4.70157e-08	7.81837e-07
Eprs	107508	6180.92	0.877108	0.144962	6.05061	1.44303e-09	2.43853e-08		Stx5a	56389	540.411	0.333553	0.0764299	4.36417	1.27609e-05	0.000211453		Dusp14	56405	472.52	-0.524052	0.0959555	-5.46141	4.72376e-08	7.83712e-07
Stt3b	68292	2458.33	0.31005	0.0512596	6.04863	1.46087e-09	2.46564e-08		Dtl	76843	304.372	1.12315	0.257379	4.36381	1.27819e-05	0.00021154		Epc2	227867	799.02	0.52179	0.0955574	5.46049	4.74828e-08	7.86808e-07
Cnpy3	72029	939.364	0.388838	0.0643034	6.04693	1.47631e-09	2.48864e-08		Fcgr3	14131	15.3682	-2.53522	0.581067	-4.36303	1.28273e-05	0.000212029		D2Wsu81e	227695	335.28	-0.398205	0.0729591	-5.45792	4.81736e-08	7.97271e-07
Gar1	68147	475.421	0.83799	0.138618	6.04531	1.49122e-09	2.51067e-08		Pold3	67967	496.516	0.486281	0.111475	4.36224	1.28736e-05	0.000212533		Adra1d	11550	119.408	-1.9109	0.350422	-5.45314	4.94874e-08	8.18004e-07
Fbxl3	50789	1856.41	-0.357714	0.0591919	-6.04329	1.51007e-09	2.53929e-08		Apitd1	69928	84.056	0.899535	0.206226	4.36189	1.28944e-05	0.000212616		Krit1	79264	1099.79	0.32762	0.0601099	5.45035	5.02695e-08	8.29911e-07
Haus7	73738	445.828	0.43451	0.0719507	6.039	1.55072e-09	2.60444e-08		Gdi2	14569	5921.87	0.219682	0.0503835	4.3602	1.29946e-05	0.000213853		Ldlrap1	100017	497.097	-0.394757	0.0724573	-5.44813	5.09035e-08	8.39346e-07
Il15	16168	192.783	-1.01751	0.168597	-6.03518	1.58782e-09	2.6635e-08		Nacc2	67991	1448.39	-0.338127	0.0775505	-4.36008	1.30013e-05	0.000213853		Pdzd7	100503041	58.8565	-2.92239	0.536692	-5.4452	5.17467e-08	8.52201e-07
Slc25a39	68066	2178.81	0.983669	0.163054	6.03279	1.61148e-09	2.69987e-08		Xrn2	24128	2451.4	0.229535	0.0527519	4.35122	1.35381e-05	0.000222409		Abhd15	67477	59.0507	-1.11255	0.204413	-5.44265	5.24925e-08	8.63424e-07
Lsm11	72290	278.886	0.511939	0.0848799	6.03134	1.62608e-09	2.72101e-08		Orc6	56452	827.114	0.39658	0.0911559	4.35057	1.35783e-05	0.000222796		Dimt1	66254	220.452	-0.699641	0.12861	-5.44004	5.32684e-08	8.75114e-07
Pdpn	14726	4831.09	-0.708682	0.117591	-6.02668	1.67358e-09	2.79706e-08		Plxna1	18844	3550.69	-0.33315	0.0766189	-4.34814	1.37294e-05	0.000225001		Brpf3	268936	530.554	0.371054	0.0683083	5.43205	5.5711e-08	9.14124e-07
D10Wsu102e	28109	934.331	0.436857	0.0725155	6.02432	1.69823e-09	2.8348e-08		P2rx3	228139	62.9456	3.22323	0.74146	4.34714	1.37924e-05	0.000225758		Map9	213582	192.084	0.464068	0.0854397	5.43153	5.58741e-08	9.1568e-07
Aplnr	23796	72.1606	-2.61237	0.433733	-6.02299	1.71227e-09	2.85475e-08		Mmp14	17387	13999.5	-0.509377	0.117258	-4.34408	1.3986e-05	0.000228608		Eif2a	229317	1233.21	0.287314	0.0529129	5.42994	5.63731e-08	9.21607e-07
Tdp2	56196	302.893	0.561202	0.0932745	6.01667	1.78038e-09	2.96471e-08		Phlda3	27280	5805.64	-0.24725	0.0569195	-4.34385	1.40006e-05	0.000228608		Cdr2l	237988	763.519	-1.07767	0.198461	-5.43013	5.63121e-08	9.21607e-07
Emd	13726	987.391	0.339805	0.056544	6.00957	1.86015e-09	3.09377e-08		Nrep	27528	333.197	-1.63159	0.375995	-4.33941	1.42867e-05	0.000232997		Jag2	16450	465.5	-0.653968	0.120468	-5.42855	5.68132e-08	9.27673e-07
Slc25a4	11739	7147.8	0.266387	0.0443426	6.00747	1.88444e-09	3.13036e-08		Zw10	26951	382.991	0.406844	0.0937635	4.33904	1.43104e-05	0.000233099		Ypel2	77864	266.188	1.2122	0.223621	5.42078	5.93409e-08	9.67768e-07
Sidt2	214597	2305.7	-0.359734	0.0599275	-6.00282	1.93917e-09	3.21737e-08		Nono	53610	5102.67	0.20556	0.0474066	4.33611	1.45029e-05	0.000235949		Rhou	69581	714.005	0.410605	0.0758476	5.41355	6.17869e-08	1.00644e-06
Cpox	12892	1065.83	0.973687	0.162221	6.00221	1.94651e-09	3.22564e-08		Rps4x	20102	9143.88	0.330618	0.0763024	4.333	1.47094e-05	0.000238396		Cad	69719	1416.18	-0.590625	0.109131	-5.41206	6.23021e-08	1.0136e-06
Areg	11839	24.6306	2.2267	0.371021	6.00155	1.95444e-09	3.23097e-08		Shmt1	20425	138.668	0.768678	0.177393	4.33319	1.46965e-05	0.000238396		Zfp626	71163	249.671	0.439506	0.0812145	5.41168	6.24373e-08	1.01457e-06
Eefsec	65967	232.698	0.652489	0.108718	6.00166	1.95309e-09	3.23097e-08		Ppih	66101	89.0144	0.598085	0.138037	4.33277	1.47244e-05	0.000238396		Snapin	20615	1869.08	0.32012	0.059163	5.41081	6.27391e-08	1.01824e-06
Kcnc2	268345	75.9678	-1.09221	0.182132	-5.99679	2.01251e-09	3.32294e-08		Arhgap19	71085	210.517	1.29946	0.299908	4.33287	1.47175e-05	0.000238396		Kdm4b	193796	1179.8	-0.26691	0.0493896	-5.40418	6.5105e-08	1.05536e-06
Rps10	67097	3557.66	0.45698	0.0762485	5.99329	2.05633e-09	3.39121e-08		Mllt3	70122	383.295	0.440524	0.101701	4.33158	1.48044e-05	0.000239403		AW549877	106064	1697.47	0.605126	0.112093	5.39844	6.72221e-08	1.08837e-06
Parp2	11546	530.944	0.468248	0.0781333	5.99294	2.06081e-09	3.39452e-08		Dgcr14	27886	486.534	0.278731	0.0643937	4.32855	1.50097e-05	0.000242432		Eif4ebp1	13685	1741.9	-0.956738	0.177245	-5.39782	6.74571e-08	1.09085e-06
Ddx20	53975	387.979	0.391036	0.0652527	5.99265	2.06449e-09	3.39648e-08		Stat5a	20850	751.246	-0.32055	0.0741306	-4.32412	1.53139e-05	0.000247046		Thyn1	77862	381.416	-0.819315	0.151843	-5.39579	6.82237e-08	1.10192e-06
Spc24	67629	265.772	2.17013	0.362268	5.99039	2.09339e-09	3.43577e-08		Loxl1	16949	4019.03	-0.694708	0.160795	-4.32045	1.55711e-05	0.000250895		Palm2	677884	220.281	-0.588234	0.109078	-5.39278	6.93767e-08	1.1192e-06
2810417H13Rik	68026	361.016	2.57103	0.429187	5.99046	2.09246e-09	3.43577e-08		Mrpl13	68537	1439.97	0.296834	0.0687667	4.31654	1.58498e-05	0.000255078		Stub1	56424	2261.22	-0.232702	0.043186	-5.38836	7.1102e-08	1.14566e-06
Zfp579	68490	321.382	-0.721668	0.120534	-5.98725	2.13422e-09	3.4986e-08		Zdhhc2	70546	242.677	1.10097	0.255241	4.31344	1.60736e-05	0.000258372		Bnip3l	12177	1619.74	-0.327396	0.0607707	-5.38741	7.14809e-08	1.15038e-06
Usp17la	13531	16.1085	3.24669	0.542818	5.98118	2.21523e-09	3.62704e-08		Slbp	20492	517.094	0.645589	0.149902	4.30673	1.65685e-05	0.000266008		Foxk2	68837	2243.03	-0.253543	0.0470647	-5.38711	7.16006e-08	1.15093e-06
Pbk	52033	676.391	2.54996	0.426362	5.98075	2.22113e-09	3.63235e-08		Srm	20810	711.973	-0.614908	0.142789	-4.30642	1.65919e-05	0.000266066		Iqsec1	232227	2188.06	-0.28261	0.0524629	-5.38685	7.17043e-08	1.15121e-06
Zwilch	68014	263.005	1.91489	0.320333	5.97781	2.26153e-09	3.69402e-08		Pdcd4	18569	1029.17	0.349283	0.0811369	4.30486	1.6709e-05	0.000267623		Tfg	21787	1830.6	-0.204926	0.038051	-5.38555	7.22253e-08	1.15819e-06
Phf1	21652	781.488	-0.495721	0.0829546	-5.97582	2.2894e-09	3.73508e-08		Rpl14	67115	4107.45	0.31269	0.0726495	4.30409	1.67672e-05	0.000268235		Adgra3	70693	2129.54	-0.513155	0.0953014	-5.38455	7.26278e-08	1.16326e-06
Ppp1ca	19045	6549.48	0.206578	0.0345753	5.97473	2.30475e-09	3.75565e-08		Ttc28	209683	1316.66	-0.455507	0.10592	-4.30047	1.70437e-05	0.000272252		Slc2a6	227659	1052.38	-0.460902	0.0856389	-5.38192	7.36961e-08	1.17896e-06
Rad23a	19358	3991.77	0.356256	0.0596304	5.9744	2.30937e-09	3.75871e-08		Lancl2	71835	401.317	0.613632	0.142696	4.30027	1.70589e-05	0.000272252		Sobp	109205	270.578	0.904072	0.168057	5.37956	7.46692e-08	1.19311e-06
Rps27a	78294	4036.83	0.54068	0.0905733	5.96953	2.37939e-09	3.86806e-08		Rpl12	269261	4122.95	0.377941	0.0878979	4.29978	1.70971e-05	0.000272538		Ireb2	64602	1751.11	0.263713	0.0490312	5.37847	7.51217e-08	1.19891e-06
Antxr2	71914	2520.07	-0.399078	0.0668606	-5.96881	2.38983e-09	3.88043e-08		Tamm41	68971	183.561	0.409662	0.095319	4.2978	1.72499e-05	0.000274648		Tecpr2	104859	382.242	-0.378798	0.0704683	-5.37544	7.63965e-08	1.21781e-06
Peg13	353342	579.697	-0.529151	0.0886587	-5.9684	2.39586e-09	3.88561e-08		Psmc3ip	19183	112.83	0.750383	0.174621	4.29721	1.72962e-05	0.000275058		Tfrc	22042	3279.23	-1.62113	0.301776	-5.37196	7.78847e-08	1.24006e-06
Sh3bgrl3	73723	1035.63	0.661321	0.110885	5.96401	2.46124e-09	3.98691e-08		Rpl19	19921	4195.07	0.35642	0.0831081	4.28864	1.79773e-05	0.000285552		Hoxc11	109663	230.732	0.636621	0.118514	5.37171	7.7995e-08	1.24034e-06
Dexi	58239	329.647	-0.448632	0.0752395	-5.96271	2.48083e-09	4.01391e-08		Blvrb	233016	224.528	0.460439	0.107394	4.2874	1.80778e-05	0.000286809		Hoxa7	15404	186.713	0.653828	0.121746	5.37041	7.85571e-08	1.2478e-06
Uba52	22186	2595.6	0.447664	0.0751714	5.95524	2.59688e-09	4.19671e-08		Pde3b	18576	703.7	0.761847	0.1778	4.28486	1.82857e-05	0.000289765		Rbmxl1	19656	311.454	-0.515475	0.0960153	-5.36868	7.93156e-08	1.25836e-06
Rad9a	19367	440.998	0.586339	0.0986146	5.94576	2.75173e-09	4.4417e-08		Rfwd3	234736	501.42	0.635811	0.148399	4.28446	1.8318e-05	0.000289935		Slc25a5	11740	3950.87	-0.341712	0.0636577	-5.36796	7.96344e-08	1.26193e-06
Nfatc2ip	18020	228.756	0.66452	0.111804	5.94364	2.78769e-09	4.49445e-08		Med4	67381	479.218	0.318465	0.0743503	4.28331	1.84136e-05	0.000290762		Golt1b	66964	1288.37	-0.408549	0.0761153	-5.36751	7.98327e-08	1.26358e-06
Hyls1	76832	150.331	1.20613	0.202936	5.94338	2.79196e-09	4.49605e-08		Nmrk2	69564	211.049	-1.05527	0.246368	-4.28332	1.84129e-05	0.000290762		Ampd2	109674	1050.21	-0.44955	0.0837867	-5.36542	8.07632e-08	1.27645e-06
Cep76	225659	483.097	0.507971	0.0854825	5.9424	2.80873e-09	4.51773e-08		Actn2	11472	1662.36	-0.427876	0.0999276	-4.28186	1.85341e-05	0.00029232		Lipa	16889	1538.57	0.394241	0.0734804	5.36525	8.08361e-08	1.27645e-06
Paxip1	55982	622.46	0.490021	0.0824781	5.94122	2.82903e-09	4.53972e-08		Chd1l	68058	316.743	0.318957	0.0745947	4.27587	1.90392e-05	0.000299717		Tbc1d31	210544	692.336	-0.865305	0.161288	-5.36496	8.09689e-08	1.27704e-06
Rpl15	66480	2871.97	0.338151	0.056916	5.94123	2.82899e-09	4.53972e-08		Pgm2l1	70974	163.095	0.623061	0.145719	4.27577	1.90477e-05	0.000299717		Pgk1	18655	3447.96	-0.501995	0.0936469	-5.36051	8.29851e-08	1.30731e-06
Sass6	72776	146.965	1.29252	0.217579	5.94045	2.84233e-09	4.55572e-08		Gdf11	14561	420.831	-0.534513	0.125033	-4.27499	1.91146e-05	0.000300417		Pde2a	207728	738.523	-0.42165	0.0787442	-5.35468	8.57075e-08	1.34861e-06
Bzw2	66912	994.358	0.780574	0.131422	5.93942	2.86028e-09	4.57912e-08		Sphk1	20698	414.494	-0.548215	0.128277	-4.27368	1.92271e-05	0.000301831		Serbp1	66870	7747.05	-0.316009	0.0590197	-5.3543	8.58892e-08	1.34989e-06
Ino80e	233875	296.673	0.574651	0.0967589	5.939	2.86763e-09	4.58552e-08		Syne2	319565	460.779	1.01312	0.237081	4.27332	1.92583e-05	0.000301968		Ncbp1	433702	1727.38	-0.282044	0.0527276	-5.34907	8.8406e-08	1.38782e-06
Jmy	57748	1632.42	-0.412599	0.0696073	-5.92753	3.0753e-09	4.91186e-08		D430020J02Rik	319545	76.4078	0.957096	0.224016	4.27244	1.93341e-05	0.000302804		Brix1	67832	1106.1	-0.420545	0.0786398	-5.34773	8.90636e-08	1.39651e-06
Zfand5	22682	2715.45	-0.414021	0.0698523	-5.92709	3.08346e-09	4.91917e-08		Ddx52	78394	703.434	0.28622	0.0670924	4.26605	1.98963e-05	0.000311245		Fam212b	109050	241.741	-0.757791	0.141822	-5.34327	9.1287e-08	1.4297e-06
Enho	69638	460.706	-0.569991	0.0961758	-5.92655	3.0937e-09	4.92975e-08		Snhg17	68108	189.734	-0.566936	0.132907	-4.26567	1.99305e-05	0.000311417		Trpm6	225997	25.1739	1.65547	0.309866	5.34254	9.1652e-08	1.43374e-06
Depdc7	211896	122.897	0.839756	0.141699	5.92632	3.09805e-09	4.93094e-08		Pir	69656	245.066	0.398665	0.0935017	4.26372	2.01054e-05	0.000313785		Cox18	231430	298.674	-0.526196	0.0985244	-5.34076	9.25559e-08	1.4462e-06
Hnrnph3	432467	929.171	0.304645	0.0514534	5.9208	3.20374e-09	5.09325e-08		Adgrg3	54672	95.448	-0.832965	0.195593	-4.25867	2.05645e-05	0.000320577		Patz1	56218	532.32	0.522197	0.097785	5.34026	9.28149e-08	1.44856e-06
Smox	228608	485.062	-0.448366	0.0757563	-5.91853	3.24835e-09	5.15816e-08		Sf3b2	319322	5417.81	0.146087	0.0343072	4.2582	2.0608e-05	0.000320883		Gigyf1	57330	1092.53	0.586819	0.109934	5.3379	9.4028e-08	1.46579e-06
Sspn	16651	1929.04	-0.476944	0.0805978	-5.91758	3.2671e-09	5.18194e-08		St6galnac6	50935	951.535	-0.378981	0.0890106	-4.2577	2.06538e-05	0.000321223		Ogfod1	270086	1699.71	-0.366415	0.0686946	-5.33398	9.60849e-08	1.49612e-06
Dennd2d	72121	18.3953	4.34186	0.734097	5.91456	3.32756e-09	5.27172e-08		Sae1	56459	2351.3	0.208845	0.0491061	4.25293	2.1099e-05	0.000327767		Dhrs3	20148	750.278	-0.735992	0.138071	-5.33051	9.79365e-08	1.52318e-06
Mbd3	17192	2711.99	0.22508	0.0380698	5.9123	3.37357e-09	5.33843e-08		Tmem176a	66058	217.593	-1.0108	0.237729	-4.25192	2.11949e-05	0.000328876		Abhd17c	70178	730.64	-0.302126	0.0566874	-5.32969	9.83816e-08	1.52833e-06
Clip1	56430	3844.55	-0.420102	0.0711072	-5.90801	3.46268e-09	5.47213e-08		Pcdhb19	93890	107.736	-0.617433	0.145303	-4.24928	2.14461e-05	0.00033239		Kcnc2	268345	75.9678	0.973263	0.182634	5.32904	9.87347e-08	1.53204e-06
Xpo5	72322	1382.01	0.423042	0.0716068	5.90785	3.46605e-09	5.47213e-08		Ppm1d	53892	337.729	0.294508	0.0693455	4.24697	2.16682e-05	0.000335445		Cul7	66515	2307.46	0.415789	0.0780414	5.3278	9.94085e-08	1.54072e-06
Cct5	12465	7005.27	0.396705	0.0671616	5.90673	3.48962e-09	5.50298e-08		Cchcr1	240084	469.458	0.631694	0.148786	4.24565	2.17957e-05	0.00033703		Hdhd3	72748	223.302	-0.561764	0.105491	-5.32522	1.00832e-07	1.56098e-06
Isy1	57905	609.014	0.395817	0.067015	5.90639	3.49683e-09	5.50801e-08		Fndc3b	72007	4470.42	-0.353005	0.0831945	-4.24313	2.20427e-05	0.000340457		Cdc37	12539	3370	-0.232173	0.0436039	-5.32459	1.0118e-07	1.56456e-06
Mapk11	19094	328.023	0.571409	0.0968152	5.90206	3.58999e-09	5.64825e-08		Lynx1	23936	2454.75	-0.335293	0.0790316	-4.24252	2.21024e-05	0.000340987		Nipal3	74552	308.1	0.712808	0.133887	5.32395	1.01535e-07	1.56825e-06
Ap2m1	11773	2446.37	0.272981	0.0462549	5.90166	3.59866e-09	5.65539e-08		Sdcbp	53378	2978.68	0.328823	0.0775542	4.23992	2.23602e-05	0.000344568		Zdhhc18	503610	663.904	-0.347549	0.0653274	-5.3201	1.03707e-07	1.59996e-06
Commd1	17846	1023.76	0.615268	0.104262	5.90115	3.60981e-09	5.6664e-08		Pcbp2	18521	6948.33	0.302244	0.0712978	4.23918	2.24341e-05	0.00034531		Xpo5	72322	1382.01	-0.379818	0.0714325	-5.31716	1.054e-07	1.6242e-06
Srprb	20818	1190.7	0.331539	0.0561859	5.90075	3.61856e-09	5.66715e-08		Rps16	20055	3088.19	0.348117	0.0821626	4.23693	2.26595e-05	0.00034838		Abca7	27403	1676.26	0.531297	0.0999288	5.31676	1.05631e-07	1.62589e-06
Tial1	21843	928.456	0.359335	0.060895	5.90089	3.61541e-09	5.66715e-08		Mapk14	26416	1162.79	-0.177304	0.0418869	-4.23293	2.30671e-05	0.000354241		2700029M09Rik	72612	571.983	-0.535895	0.100805	-5.31614	1.05993e-07	1.6296e-06
Herpud2	80517	1195.61	-0.295705	0.0501342	-5.89828	3.67311e-09	5.74601e-08		Pole2	18974	144.289	0.689882	0.163008	4.2322	2.3142e-05	0.000354985		Pde5a	242202	1560.89	0.385802	0.0725869	5.31503	1.06638e-07	1.63764e-06
Hnrnpc	15381	3232.64	0.359154	0.0609029	5.89716	3.69821e-09	5.77866e-08		Tpi1	21991	9433.13	0.304446	0.0719695	4.23022	2.33468e-05	0.000357718		Tnfsf12	21944	191.603	0.892607	0.168012	5.31277	1.07973e-07	1.65624e-06
Podxl2	319655	178.294	-0.820249	0.139118	-5.89608	3.72239e-09	5.80981e-08		Cuedc1	103841	2657.79	-0.294753	0.0697176	-4.22781	2.35978e-05	0.000361151		D430020J02Rik	319545	76.4078	-1.08859	0.205086	-5.30795	1.10863e-07	1.69769e-06
Pds5a	71521	1339.15	0.342883	0.0581702	5.89448	3.75867e-09	5.85975e-08		Wdhd1	218973	225.577	0.91925	0.217503	4.22639	2.37474e-05	0.000363027		Rpe	66646	829.376	-0.609953	0.114915	-5.30785	1.10928e-07	1.69769e-06
Spidr	224008	339.276	0.866887	0.14709	5.89358	3.77913e-09	5.88495e-08		Cby1	73739	543.018	0.416762	0.0987068	4.22222	2.41906e-05	0.000369381		Cmtm7	102545	188.98	-0.574644	0.108277	-5.30717	1.11338e-07	1.70203e-06
Vcpkmt	207965	192.886	0.570683	0.0968448	5.89275	3.79816e-09	5.90787e-08		Zfr	22763	3559.83	-0.266163	0.063079	-4.21952	2.44824e-05	0.000373412		Brd2	14312	5086.48	0.240852	0.0454119	5.30371	1.13473e-07	1.73269e-06
Ppme1	72590	1405.29	0.27408	0.0465156	5.89221	3.81072e-09	5.92068e-08		Nup50	18141	1209.09	0.178968	0.0424403	4.21694	2.47638e-05	0.000377276		Emg1	14791	757.145	-0.462757	0.0872589	-5.30326	1.13752e-07	1.73324e-06
Nqo1	18104	210.535	0.922368	0.156617	5.88933	3.87753e-09	6.01764e-08		Tmem119	231633	1477.3	-0.922192	0.218789	-4.21499	2.49789e-05	0.000380121		Marcksl1	17357	500.154	0.715721	0.134959	5.30324	1.13767e-07	1.73324e-06
Atic	108147	2641.33	0.637885	0.108339	5.88786	3.9122e-09	6.06457e-08		Elmsan1	238317	1157.86	-0.294975	0.0700189	-4.21278	2.52242e-05	0.000382986		Spidr	224008	339.276	-0.776121	0.146582	-5.29479	1.19154e-07	1.81325e-06
Mad2l1	56150	578.125	1.7064	0.289954	5.88507	3.97882e-09	6.16087e-08		Tanc1	66860	2309.67	-0.280637	0.0666135	-4.21291	2.52099e-05	0.000382986		Elavl1	15568	1549.02	-0.336753	0.0636088	-5.29413	1.19585e-07	1.81774e-06
Cebpg	12611	981.722	0.593521	0.100875	5.8837	4.01189e-09	6.20506e-08		Mtbp	105837	476.891	0.678236	0.161089	4.21031	2.55022e-05	0.000386769		Adsl	11564	1378.95	-0.413722	0.078199	-5.29064	1.21892e-07	1.85072e-06
Lsm8	76522	571.385	0.623601	0.105999	5.88308	4.02711e-09	6.22157e-08		Itgb5	16419	7200.08	-0.503862	0.11972	-4.20869	2.56859e-05	0.000388677		Usp36	72344	759.301	-0.493295	0.0932978	-5.28732	1.2412e-07	1.88242e-06
Zcchc24	71918	5964.65	-0.445165	0.0756869	-5.88166	4.06163e-09	6.26782e-08		Rpl7a	27176	6561.53	0.326826	0.0776545	4.20872	2.56817e-05	0.000388677		Pnpla2	66853	966.073	0.629583	0.119143	5.28428	1.262e-07	1.91181e-06
Zeb1	21417	2983.36	-0.329334	0.0560145	-5.87945	4.11644e-09	6.34526e-08		Hoxa9	15405	448.279	0.318339	0.0756832	4.20621	2.59689e-05	0.000391806		Nqo1	18104	210.535	0.781882	0.148008	5.28269	1.27301e-07	1.92239e-06
Stoml1	69106	622.239	-0.379308	0.0645827	-5.87321	4.27437e-09	6.58128e-08		Asxl1	228790	1962.17	0.197539	0.0469614	4.20642	2.5945e-05	0.000391806		Sox9	20682	1094.54	-0.502961	0.095207	-5.28282	1.27213e-07	1.92239e-06
Bbs2	67378	581.565	-0.582491	0.099193	-5.8723	4.2979e-09	6.61007e-08		Fam216a	68948	296.189	0.537408	0.127805	4.2049	2.61198e-05	0.000393468		Kansl1l	68691	1060.02	0.549032	0.103931	5.28265	1.27328e-07	1.92239e-06
Rab31	106572	3902.35	-0.347154	0.0591264	-5.87138	4.32173e-09	6.63926e-08		Fscn1	14086	3196.74	-0.602593	0.143407	-4.20198	2.64589e-05	0.000398129		Adpgk	72141	551.752	-0.732062	0.138606	-5.2816	1.28057e-07	1.93122e-06
Zfyve1	217695	1265.7	-0.462305	0.0787553	-5.87014	4.35438e-09	6.68192e-08		Me2	107029	1031.81	0.368838	0.0877965	4.20105	2.65679e-05	0.000399322		4931406P16Rik	233103	1950.84	0.466595	0.088372	5.27989	1.29259e-07	1.94716e-06
Dnase1l1	69537	465.251	-0.532865	0.0908015	-5.86846	4.39863e-09	6.74226e-08		Mdc1	240087	792.455	0.577932	0.137652	4.19851	2.6868e-05	0.00040338		2310036O22Rik	68544	3646.19	-0.283872	0.0538178	-5.27468	1.32989e-07	2.0011e-06
Gabbr1	54393	721.338	-0.493349	0.0841116	-5.86541	4.48027e-09	6.85973e-08		Hsp90aa1	15519	7072.63	0.250672	0.0597204	4.19743	2.69959e-05	0.000404416		Angptl4	57875	368.679	-1.83305	0.347566	-5.27395	1.33519e-07	2.00683e-06
Wdtc1	230796	2492.64	-0.215692	0.0367961	-5.86182	4.57827e-09	7.00194e-08		Olfm1	56177	1604.5	-0.706698	0.168365	-4.19742	2.69972e-05	0.000404416		Rgs19	56470	331.865	-0.641421	0.12168	-5.27138	1.35402e-07	2.03285e-06
Eif3i	54709	2137.34	0.363866	0.0620916	5.86014	4.62464e-09	7.06496e-08		Tex30	75623	212.871	0.637238	0.151879	4.1957	2.7203e-05	0.000407044		Slc25a4	11739	7147.8	-0.233446	0.0442958	-5.27015	1.36313e-07	2.04424e-06
Fcho2	218503	1461.8	-0.364305	0.0622022	-5.85678	4.71919e-09	7.20136e-08		Tm7sf3	67623	931.461	-0.373479	0.0890333	-4.19483	2.73081e-05	0.000408161		Ccdc50	67501	2634.28	0.377404	0.071653	5.26711	1.38585e-07	2.076e-06
Suv39h1	20937	486.252	0.808309	0.138018	5.85653	4.72631e-09	7.2042e-08		Psip1	101739	2099.04	0.463413	0.110522	4.19295	2.75346e-05	0.000410843		Eif5a2	208691	230.412	0.732334	0.139076	5.2657	1.39655e-07	2.08969e-06
Tars	110960	3870.62	0.740225	0.126468	5.85308	4.82565e-09	7.33113e-08		Mrpl10	107732	1095.89	0.171692	0.040949	4.19284	2.75487e-05	0.000410843		Rgs20	58175	130.169	-0.918973	0.174528	-5.26546	1.39838e-07	2.09009e-06
Rbmxl1	19656	311.454	0.565525	0.09662	5.85308	4.82552e-09	7.33113e-08		Orai2	269717	529.21	-0.341087	0.0813605	-4.19229	2.7615e-05	0.000411375		Ubxn7	224111	1055.63	0.450702	0.0856315	5.26328	1.4151e-07	2.11274e-06
Klc4	74764	811.913	-0.532126	0.0909086	-5.85342	4.81579e-09	7.33113e-08		Foxn3	71375	271.867	0.447961	0.106875	4.19144	2.77193e-05	0.000412014		Ddx17	67040	7747.39	-0.454925	0.0864532	-5.26209	1.42425e-07	2.12403e-06
Haus6	230376	341.758	0.773533	0.132179	5.85216	4.85235e-09	7.36352e-08		Ccpg1	72278	1855.26	-0.213773	0.0509996	-4.19167	2.76914e-05	0.000412014		Ndufv3	78330	1039.05	-0.389119	0.0740024	-5.25819	1.45481e-07	2.16719e-06
Cacnb3	12297	2193.53	-0.535868	0.091575	-5.85169	4.86612e-09	7.37624e-08		Ddit4	74747	1350.24	0.734126	0.175193	4.1904	2.78469e-05	0.000413452		Clcn4-2	12727	2083.12	0.246716	0.0469903	5.25037	1.51797e-07	2.25878e-06
Sf3b4	107701	658.551	0.520078	0.0888805	5.85144	4.87348e-09	7.37923e-08		Ints9	210925	516.621	0.230396	0.0550866	4.18242	2.88417e-05	0.00042775		Tmem243	652925	134.731	0.657365	0.125349	5.24428	1.56894e-07	2.33204e-06
Nlgn2	216856	1547.73	-0.527457	0.0901589	-5.8503	4.90679e-09	7.42145e-08		Fbxl17	50758	1051.22	-0.253705	0.0606803	-4.181	2.90226e-05	0.000429958		Etv5	104156	429.874	-0.630747	0.120296	-5.24329	1.57736e-07	2.34196e-06
Cdc37	12539	3370	0.255308	0.0436934	5.84316	5.12193e-09	7.72977e-08		Ccne1	12447	276.748	0.862155	0.206238	4.18038	2.91016e-05	0.000430653		Farsb	23874	1347.07	-0.492299	0.0939043	-5.24256	1.58363e-07	2.34608e-06
Ralgds	19730	1362.57	-0.724805	0.124041	-5.84325	5.11913e-09	7.72977e-08		Pmaip1	58801	1407.05	-0.334238	0.0799881	-4.17859	2.93316e-05	0.000433578		Hax1	23897	1164.32	-0.865767	0.165139	-5.24265	1.58289e-07	2.34608e-06
Snrpc	20630	669.498	0.33544	0.0574193	5.84194	5.15949e-09	7.77787e-08		Lrrc40	67144	397.693	0.540064	0.129255	4.17828	2.93723e-05	0.000433701		Snrpd2	107686	780.737	-0.284099	0.0541957	-5.24209	1.5877e-07	2.34951e-06
Mgrn1	17237	1939.98	-0.312379	0.0534834	-5.84066	5.19934e-09	7.82933e-08		Dbnl	13169	2101.3	-0.177623	0.042541	-4.17533	2.97549e-05	0.000438868		Wars	22375	1955.36	-1.187	0.226474	-5.24124	1.595e-07	2.35759e-06
1600012H06Rik	67912	799.466	-0.4164	0.0712979	-5.84028	5.21128e-09	7.83868e-08		Zfp367	238673	676.553	0.624198	0.149524	4.17455	2.98571e-05	0.000439893		Rbm4b	66704	161.016	0.708953	0.135269	5.24105	1.59667e-07	2.35759e-06
Ppp1r13b	21981	394.628	-0.436922	0.0748232	-5.8394	5.23891e-09	7.87159e-08		Ptbp2	56195	831.176	0.282451	0.0676675	4.1741	2.99167e-05	0.000440287		Cops3	26572	1626.21	-0.260349	0.0496833	-5.24017	1.60432e-07	2.36628e-06
Snx13	217463	2452.67	-0.300599	0.0514882	-5.8382	5.27671e-09	7.91969e-08		Bora	77744	106.714	1.40409	0.336505	4.17258	3.01165e-05	0.000442743		Tmem67	329795	173.291	0.593356	0.113292	5.23742	1.62834e-07	2.39908e-06
Rps16	20055	3088.19	0.479853	0.0822125	5.83674	5.32325e-09	7.97207e-08		Mertk	17289	102.131	-0.711623	0.170597	-4.17136	3.02783e-05	0.000443804		Uhrf1bp1	224648	1007.74	-0.639098	0.122035	-5.23701	1.63195e-07	2.40176e-06
Ipo9	226432	3788.79	0.296493	0.0507969	5.83684	5.32015e-09	7.97207e-08		Rpl21	19933	2804.41	0.328208	0.0786768	4.1716	3.02473e-05	0.000443804		Polm	54125	176.959	0.731747	0.139798	5.23431	1.65604e-07	2.43454e-06
Mxd3	17121	299.107	2.53088	0.433867	5.83332	5.43352e-09	8.12831e-08		Tsc22d1	21807	9445.07	-0.308406	0.0739354	-4.17129	3.02879e-05	0.000443804		Mtbp	105837	476.891	-0.828882	0.158414	-5.23238	1.67345e-07	2.45679e-06
Mrps17	66258	714.052	0.480444	0.0823796	5.83207	5.47448e-09	8.18064e-08		Fam46c	74645	19.7435	1.30276	0.312616	4.1673	3.08223e-05	0.00045065		Prmt1	15469	2293.5	-0.291107	0.0556374	-5.23222	1.67483e-07	2.45679e-06
Rad51c	114714	131.793	1.27997	0.219484	5.83172	5.48591e-09	8.18878e-08		Csgalnact2	78752	1202.66	0.28959	0.0694888	4.16743	3.08054e-05	0.00045065		Usp37	319651	536.025	-0.321481	0.0614603	-5.23072	1.68852e-07	2.47416e-06
Mettl9	59052	1454.32	0.574335	0.0985173	5.82979	5.54977e-09	8.27508e-08		Pms2	18861	216.075	0.515849	0.123844	4.16531	3.10933e-05	0.000454117		Ppp1r16a	73062	857.503	0.23282	0.0445274	5.2287	1.70703e-07	2.49856e-06
Inpp5b	16330	653.607	0.630055	0.1081	5.82846	5.59425e-09	8.33232e-08		Mapk8ip1	19099	1136.58	-0.485435	0.116555	-4.16486	3.11547e-05	0.00045452		Mrpl52	68836	784.981	-0.376338	0.0719956	-5.22723	1.72068e-07	2.51579e-06
Ssna1	68475	715.115	0.434816	0.0746064	5.82814	5.60485e-09	8.33904e-08		Sord	20322	704.34	0.770365	0.184985	4.16448	3.12067e-05	0.000454784		Ccne2	12448	251.081	-1.54953	0.29652	-5.22573	1.7347e-07	2.53353e-06
Prpf31	68988	792.864	0.421345	0.072313	5.82668	5.65422e-09	8.40337e-08		Mvp	78388	4212.71	-0.228943	0.0549853	-4.16371	3.13111e-05	0.000455811		Ppcdc	66812	183.62	-0.487799	0.0933885	-5.22334	1.75729e-07	2.56373e-06
Ints10	70885	674.112	0.467411	0.0802336	5.82563	5.68983e-09	8.44712e-08		Rtn3	20168	3453.56	0.267838	0.0645069	4.15209	3.29452e-05	0.00047908		Rai14	75646	2688.05	-0.568388	0.108854	-5.22157	1.77416e-07	2.58554e-06
Farsa	66590	2483.23	0.396942	0.0682027	5.82003	5.88371e-09	8.72548e-08		Ddr1	12305	3014.66	-0.241175	0.0580948	-4.15141	3.30435e-05	0.000479537		Nbl1	17965	3704.13	0.439937	0.084285	5.21964	1.79272e-07	2.60975e-06
Cdsn	386463	329.032	4.53898	0.780045	5.81886	5.92488e-09	8.77703e-08		Polh	80905	725.091	0.65778	0.158449	4.15138	3.30481e-05	0.000479537		Tspan15	70423	1705.15	0.498911	0.0955959	5.21896	1.7993e-07	2.61648e-06
Ctif	269037	1371.06	-0.345445	0.0594901	-5.80677	6.36897e-09	9.42469e-08		Snhg4	100503380	120.551	-0.557685	0.134362	-4.15061	3.31591e-05	0.000480627		Parp12	243771	451.94	0.729336	0.139805	5.21682	1.82018e-07	2.64113e-06
Idh3a	67834	1715.83	0.29967	0.0516174	5.80559	6.41393e-09	9.48098e-08		Ece2	107522	491.195	-0.317684	0.076561	-4.14942	3.33313e-05	0.000482082		Rsl1d1	66409	2207.17	-0.569667	0.109196	-5.21692	1.81922e-07	2.64113e-06
Arhgap42	71544	940.313	-0.326818	0.0562971	-5.80523	6.42779e-09	9.49122e-08		Rps15a	267019	2213.14	0.342378	0.0825072	4.14967	3.32958e-05	0.000482082		Pprc1	226169	1278.46	-0.481337	0.0923468	-5.21227	1.86543e-07	2.70282e-06
Srsf4	57317	939.673	0.370375	0.0638048	5.80481	6.44401e-09	9.50492e-08		Ube2e3	22193	769.604	0.237538	0.0573256	4.14366	3.418e-05	0.000493825		Itpkc	233011	315.003	0.410531	0.0787643	5.21214	1.86672e-07	2.70282e-06
Srpk1	20815	824.45	0.25306	0.0436247	5.80084	6.59851e-09	9.72233e-08		Zcwpw1	381678	120.984	0.532993	0.128775	4.13895	3.48895e-05	0.000503535		Yipf2	74766	180.983	0.500562	0.0960638	5.21073	1.88103e-07	2.7206e-06
Nqo2	18105	763.152	0.651844	0.112387	5.79998	6.63237e-09	9.76171e-08		Cep152	99100	228.822	0.621092	0.150152	4.13642	3.52764e-05	0.000508572		Rab10	19325	6602.81	-0.17858	0.0342831	-5.20899	1.89872e-07	2.74176e-06
S100a13	20196	719.973	-0.457503	0.0788926	-5.79906	6.66874e-09	9.8047e-08		Znhit1	70103	477.231	0.243741	0.058938	4.13554	3.54119e-05	0.000509978		Enoph1	67870	219.981	-0.448536	0.0861097	-5.20889	1.89974e-07	2.74176e-06
Sec61g	20335	243.525	0.459189	0.0791951	5.79819	6.70329e-09	9.84492e-08		Stk38	106504	1455.21	0.149457	0.0361579	4.13344	3.57377e-05	0.000514049		Sipa1l1	217692	1493.55	-0.432461	0.0830291	-5.20854	1.90327e-07	2.7439e-06
Rps25	75617	2302.76	0.37283	0.064321	5.7964	6.77535e-09	9.94008e-08		Nup160	59015	715.888	0.423052	0.102354	4.13322	3.57713e-05	0.000514049		Leo1	235497	709.081	-0.431864	0.0829627	-5.20552	1.93452e-07	2.78596e-06
Selk	80795	1896.18	-0.358817	0.0619137	-5.79544	6.81416e-09	9.98633e-08		Dio2	13371	2220.1	-1.11998	0.271099	-4.13127	3.60757e-05	0.000517316		G3bp1	27041	2770.48	-0.39625	0.0761452	-5.20387	1.95179e-07	2.80781e-06
Plekhh2	213556	1037.75	-0.404043	0.0697384	-5.79369	6.8858e-09	1.00805e-07		Eva1c	70967	160.774	-0.830641	0.201058	-4.13135	3.60637e-05	0.000517316		Pla2g4a	18783	391.804	-1.17517	0.226031	-5.19914	2.00215e-07	2.87718e-06
Cnih1	12793	1942.25	0.315955	0.0545885	5.78794	7.12549e-09	1.04203e-07		Slc7a1	11987	1400.88	-0.72472	0.175691	-4.12496	3.70806e-05	0.000529464		Aldoa	11674	24986.7	-0.521837	0.100393	-5.19792	2.01528e-07	2.89295e-06
Slc19a1	20509	276.443	1.0728	0.185395	5.78655	7.18453e-09	1.04842e-07		Fbxo17	50760	163.647	-0.414723	0.100522	-4.12568	3.69643e-05	0.000529464		Abca9	217262	171.389	1.60801	0.309667	5.1927	2.07262e-07	2.97209e-06
Rpl34	68436	154.125	0.925265	0.159894	5.78673	7.17701e-09	1.04842e-07		Anp32e	66471	4025.83	0.385615	0.0934824	4.125	3.70731e-05	0.000529464		Zfp386	56220	487.716	0.354934	0.0683848	5.19025	2.10007e-07	3.00823e-06
Psmg4	69666	233.51	0.569629	0.0985313	5.7812	7.41682e-09	1.08116e-07		Tmcc2	68875	1208.31	-0.319574	0.0774692	-4.12517	3.7046e-05	0.000529464		Usp32	237898	1553.48	0.289141	0.0557141	5.18973	2.10601e-07	3.01352e-06
Pycr2	69051	948.453	0.318361	0.0550857	5.77939	7.49732e-09	1.09174e-07		Brd9	105246	779.949	0.332885	0.0807333	4.12327	3.73536e-05	0.000532588		Lima1	65970	6344.41	0.416431	0.0802493	5.18922	2.11178e-07	3.01856e-06
Eldr	72735	27.1082	2.12741	0.36815	5.77863	7.53098e-09	1.09547e-07		Arhgap33	233071	195.862	0.956307	0.231938	4.12311	3.73788e-05	0.000532588		Gramd4	223752	961.486	-0.353365	0.0681338	-5.18633	2.14476e-07	3.06244e-06
Hmgb2	97165	646.984	1.78267	0.308745	5.7739	7.74556e-09	1.12549e-07		Pfkl	18641	3022.87	0.432207	0.104855	4.12195	3.75681e-05	0.000534718		Ctps	51797	1658.23	-0.572297	0.110362	-5.18563	2.15281e-07	3.07067e-06
Tmco1	68944	1313.31	0.255419	0.0442478	5.77248	7.81123e-09	1.13383e-07		Ddx11	320209	218.675	0.854276	0.207346	4.12004	3.78799e-05	0.000538585		5430416N02Rik	100503199	69.9208	-1.23571	0.238359	-5.18425	2.16881e-07	3.09022e-06
Ube2m	22192	1995.75	0.28874	0.0500275	5.77163	7.85066e-09	1.13835e-07		Ryk	20187	2536.51	-0.21827	0.0529872	-4.11929	3.8004e-05	0.000539778		Crnkl1	66877	1527.83	0.260851	0.0503208	5.18375	2.17465e-07	3.09525e-06
Skp2	27401	247.817	1.13662	0.197023	5.76898	7.97522e-09	1.15518e-07		Eif2d	16865	650.022	0.264898	0.0643476	4.11667	3.84394e-05	0.000545384		Plau	18792	1417.94	-0.934527	0.180344	-5.18192	2.19616e-07	3.12007e-06
Ivns1abp	117198	10283.4	-0.477903	0.0828488	-5.76838	8.00395e-09	1.15812e-07		Chd3	216848	10980.5	-0.323214	0.0785277	-4.11592	3.85635e-05	0.000546568		Tspyl1	22110	2149.34	0.199199	0.0384416	5.18187	2.19674e-07	3.12007e-06
Rps17	20068	3404.69	0.394095	0.0683359	5.76702	8.06842e-09	1.16622e-07		Usp22	216825	2872.67	0.34966	0.0849854	4.11436	3.88258e-05	0.000549704		Snx25	102141	431.975	-0.463769	0.0895164	-5.18083	2.20904e-07	3.13422e-06
Slc12a6	107723	1431.96	-0.416579	0.0722793	-5.76346	8.24046e-09	1.18983e-07		Dyrk1b	13549	372.351	0.429633	0.104458	4.11297	3.90593e-05	0.000552428		Elk4	13714	525.776	0.474794	0.0916553	5.18022	2.21628e-07	3.14011e-06
Abcb1b	18669	476.121	0.949624	0.164856	5.76032	8.39548e-09	1.20966e-07		Mctp2	244049	7.2443	1.79792	0.437378	4.11068	3.94497e-05	0.000557362		Mettl1	17299	220.881	-0.528828	0.102089	-5.18008	2.21787e-07	3.14011e-06
Vrk2	69922	212.707	0.740382	0.128531	5.76036	8.3937e-09	1.20966e-07		Psmb10	19171	253.973	-0.403685	0.0982179	-4.11009	3.95498e-05	0.000558189		Rcc1	100088	603.158	-0.690453	0.133378	-5.17665	2.25902e-07	3.195e-06
Polq	77782	156.181	1.72065	0.29873	5.75988	8.41721e-09	1.21151e-07		Tsr1	104662	2072.48	-0.437944	0.106594	-4.10852	3.98205e-05	0.000561418		Emd	13726	987.391	-0.29102	0.0562438	-5.17426	2.28818e-07	3.23049e-06
Plod3	26433	2559.09	0.424543	0.0737171	5.75908	8.45718e-09	1.21599e-07		Eif5a	276770	9881.15	0.187375	0.0456332	4.10612	4.0236e-05	0.000566682		Zcchc6	214290	2018.66	0.273845	0.0529251	5.1742	2.28892e-07	3.23049e-06
Bcl2	12043	643.29	-0.393321	0.0683146	-5.7575	8.53682e-09	1.22615e-07		Arhgef10l	72754	1665.21	-0.395159	0.0962441	-4.10579	4.02929e-05	0.000566888		Eef2kmt	70511	345.679	-0.500043	0.0967238	-5.1698	2.34343e-07	3.30394e-06
Sfxn2	94279	66.0397	1.11436	0.193596	5.75612	8.60709e-09	1.23495e-07		Ifngr2	15980	1020.92	-0.20883	0.0508918	-4.10341	4.071e-05	0.000572157		Gna11	14672	3696.8	-0.203698	0.0394118	-5.16847	2.36022e-07	3.32411e-06
Xpnpep1	170750	1915.29	0.206998	0.0359879	5.75188	8.82576e-09	1.26367e-07		Gpbp1l1	77110	1254.75	0.196908	0.0479934	4.10281	4.08168e-05	0.000573057		Cth	107869	138.797	-2.38582	0.46164	-5.16813	2.36442e-07	3.32655e-06
Tmem97	69071	482.909	0.800844	0.13923	5.75195	8.82209e-09	1.26367e-07		Uhrf1	18140	643.79	1.28128	0.312372	4.10177	4.09996e-05	0.000574733		Polr2d	69241	679.223	-0.369791	0.0715731	-5.16662	2.38366e-07	3.35011e-06
Pycr1	209027	254.253	1.48126	0.257656	5.74898	8.97813e-09	1.2817e-07		Cxcl16	66102	24.5363	-1.49694	0.364961	-4.10165	4.10218e-05	0.000574733		Sf3a1	67465	1795.42	-0.290728	0.0563011	-5.1638	2.41981e-07	3.39736e-06
Vdac1	22333	6571.21	0.218184	0.037952	5.74895	8.9798e-09	1.2817e-07		5031439G07Rik	223739	2699.68	-0.289669	0.0706695	-4.09893	4.1507e-05	0.000580924		Lyar	17089	526.48	-0.424275	0.082206	-5.16112	2.45482e-07	3.4429e-06
Uggt1	320011	4230.22	0.232968	0.0405225	5.74911	8.97121e-09	1.2817e-07		Bag5	70369	1009.06	-0.261145	0.0637902	-4.09382	4.24322e-05	0.000593256		Slc25a27	74011	118.885	0.8945	0.173432	5.15765	2.50075e-07	3.50366e-06
Rpl19	19921	4195.07	0.4777	0.0831026	5.74832	9.01362e-09	1.28519e-07		Cebpd	12609	215.023	-0.621862	0.151936	-4.09292	4.25969e-05	0.00059432		Pla2g15	192654	891.089	-0.622239	0.120669	-5.15658	2.51503e-07	3.51999e-06
Slfn9	237886	67.2992	2.33385	0.406113	5.74681	9.09412e-09	1.29397e-07		Chrm4	12672	31.6024	-1.26257	0.308471	-4.093	4.25827e-05	0.00059432		Csf1	12977	4796.52	-1.15025	0.223099	-5.15577	2.52593e-07	3.53156e-06
Mlf2	30853	3943.52	0.179347	0.0312077	5.74688	9.09079e-09	1.29397e-07		Mad1l1	17120	598.248	0.404223	0.098788	4.09182	4.28003e-05	0.000596537		Ttc37	218343	910.623	-0.274526	0.0532601	-5.15443	2.54398e-07	3.5531e-06
Mvp	78388	4212.71	-0.316686	0.0551224	-5.74515	9.18415e-09	1.30543e-07		Rbm39	170791	3728.98	0.211723	0.0518268	4.08521	4.40368e-05	0.000613135		Prpf18	67229	1414.88	0.372451	0.0722795	5.15293	2.56448e-07	3.57801e-06
Melk	17279	269.703	2.08357	0.362749	5.74385	9.25458e-09	1.31407e-07		Tmc3	233424	14.7743	-1.56436	0.383146	-4.08294	4.44691e-05	0.000618512		Fancc	14088	223.555	0.559594	0.108639	5.15094	2.5919e-07	3.61252e-06
Ncapd2	68298	1180.68	1.71698	0.298992	5.74257	9.32477e-09	1.32267e-07		Tpst2	22022	2479.68	-0.331534	0.081212	-4.08233	4.4586e-05	0.000619496		Tmem55b	219024	1049.89	0.632102	0.12276	5.14909	2.6175e-07	3.64441e-06
Cacybp	12301	2282.03	0.422488	0.0736222	5.73859	9.54684e-09	1.35277e-07		Cdkn2aipnl	52626	485.384	0.441237	0.108104	4.08158	4.47312e-05	0.000620871		Arpc5l	74192	1363.58	-0.59835	0.116248	-5.1472	2.64408e-07	3.6776e-06
Odc1	18263	2123.04	0.480695	0.0837797	5.73761	9.60221e-09	1.3592e-07		Mis12	67139	921.873	0.379332	0.0930949	4.07468	4.6077e-05	0.000638889		Slc43a3	58207	482.788	-0.734324	0.142686	-5.14643	2.65485e-07	3.68876e-06
Sfxn3	94280	2149.76	-0.466729	0.0814035	-5.73352	9.83653e-09	1.39093e-07		Clic1	114584	4870.38	0.456373	0.112097	4.07122	4.67669e-05	0.000647565		Pamr1	210622	18.7962	3.76074	0.730944	5.14505	2.67455e-07	3.71228e-06
Slc7a5	20539	5188.88	1.07642	0.1878	5.73174	9.94083e-09	1.40423e-07		Nudcd2	52653	938.851	0.274561	0.067442	4.07106	4.67991e-05	0.000647565		Mina	67014	534.017	-0.469579	0.0912738	-5.14473	2.67912e-07	3.71479e-06
Plekhm3	241075	660.236	-0.395863	0.0691071	-5.72825	1.01472e-08	1.43191e-07		Pqlc3	217430	506.972	0.557257	0.136893	4.07076	4.68592e-05	0.000647728		Cnih1	12793	1942.25	-0.280099	0.0544465	-5.14448	2.68263e-07	3.71485e-06
Nup133	234865	758.935	0.31943	0.0557856	5.72604	1.02804e-08	1.44685e-07		Sec61g	20335	243.525	0.327269	0.0804825	4.06634	4.77568e-05	0.000658949		Nos2	18126	18.2061	-4.11164	0.79927	-5.14424	2.68602e-07	3.71485e-06
Pmepa1	65112	15770	-0.619049	0.108106	-5.72631	1.02638e-08	1.44685e-07		Nek4	23955	284.705	0.36509	0.0897848	4.06628	4.77691e-05	0.000658949		Rasa3	19414	2443.23	0.373329	0.0725736	5.14414	2.68747e-07	3.71485e-06
Ticrr	77011	122.492	2.32608	0.406234	5.72596	1.02848e-08	1.44685e-07		Mdm1	17245	257.277	0.669439	0.164827	4.06146	4.87672e-05	0.000672025		Zfp658	210104	86.5612	0.678393	0.131898	5.14333	2.69908e-07	3.72706e-06
Hdac5	15184	1962.16	-0.551387	0.0963221	-5.72441	1.03791e-08	1.45861e-07		Znhit6	229937	712.271	-0.305249	0.0751983	-4.05925	4.92313e-05	0.000677726		Hdac6	15185	676.473	0.335826	0.0653052	5.1424	2.71248e-07	3.74171e-06
Ypel4	241525	31.3998	-2.04654	0.357593	-5.72309	1.04602e-08	1.4685e-07		Mat2b	108645	1231.68	0.156041	0.038464	4.0568	4.97503e-05	0.000684169		Kif21b	16565	586.214	-1.56879	0.305259	-5.13923	2.75868e-07	3.80154e-06
Thbs1	21825	38750.4	-1.46146	0.255481	-5.72044	1.06249e-08	1.4901e-07		Anpep	16790	2309.07	-0.763399	0.188303	-4.05411	5.03263e-05	0.000691382		Dtymk	21915	773.6	-0.461009	0.0897163	-5.13852	2.76905e-07	3.81192e-06
Elavl1	15568	1549.02	0.364659	0.0637534	5.71983	1.0663e-08	1.49391e-07		Fgfr1op	75296	494.739	0.36175	0.0892703	4.0523	5.07176e-05	0.000696044		Hoxa9	15405	448.279	0.392743	0.0764441	5.13765	2.7819e-07	3.82568e-06
Zfp706	68036	2079.95	0.284478	0.0497475	5.71844	1.07503e-08	1.50461e-07		Lonrf3	74365	162.659	0.6875	0.169733	4.05048	5.11119e-05	0.00070074		Hif1a	15251	3528.97	-0.617303	0.120162	-5.13726	2.7878e-07	3.82595e-06
Rprd1b	70470	922.13	0.228426	0.0399533	5.71732	1.08216e-08	1.51304e-07		Map3k14	53859	803.256	-0.500615	0.123617	-4.04972	5.1279e-05	0.000702313		Fbxo21	231670	577.152	0.450552	0.0877007	5.13738	2.78594e-07	3.82595e-06
Mat2b	108645	1231.68	-0.232045	0.0405975	-5.71575	1.09224e-08	1.52557e-07		Ezh1	14055	1830.29	0.318469	0.0786612	4.04862	5.15211e-05	0.000704909		Camkk2	207565	725.892	-0.416852	0.081153	-5.13662	2.7973e-07	3.83163e-06
Pold3	67967	496.516	0.636966	0.111471	5.71417	1.10239e-08	1.53817e-07		Bnip3l	12177	1619.74	0.24867	0.0615137	4.04252	5.28796e-05	0.00072276		Psmg1	56088	313.637	-0.487041	0.0948179	-5.13659	2.79764e-07	3.83163e-06
Rbm20	73713	2425.17	-0.389743	0.0682263	-5.71251	1.11324e-08	1.55174e-07		Ttc39b	69863	2213.63	-0.327869	0.0811142	-4.04207	5.2982e-05	0.000723423		Cpeb3	208922	309.365	0.459602	0.0895011	5.13516	2.81908e-07	3.85706e-06
Tmem50a	71817	1676.11	-0.406143	0.0711796	-5.70588	1.15741e-08	1.61166e-07		Polr1a	20019	1730.77	-0.355544	0.0879828	-4.04106	5.32092e-05	0.000725786		Lamb1	16777	5110.57	-0.652081	0.127037	-5.13301	2.85139e-07	3.89729e-06
Kif18a	228421	202.532	1.67189	0.293165	5.70292	1.17773e-08	1.6383e-07		Abr	109934	5136.68	-0.253138	0.0626567	-4.04007	5.34351e-05	0.000728128		Pin1	23988	883.369	-0.365935	0.0713445	-5.12913	2.91087e-07	3.97454e-06
Cln3	12752	93.8954	-0.832828	0.146077	-5.70131	1.18889e-08	1.65214e-07		Il17rc	171095	763.276	-0.31656	0.0783691	-4.03934	5.36012e-05	0.000729651		Zfp644	52397	1016.35	0.255458	0.0498371	5.12586	2.96177e-07	4.03993e-06
Arl5a	75423	1573.28	-0.276392	0.048547	-5.69328	1.24618e-08	1.73e-07		S100a13	20196	719.973	-0.315937	0.0782928	-4.03532	5.45282e-05	0.000741518		Atxn1l	52335	1479.38	0.325878	0.063578	5.12564	2.96522e-07	4.04052e-06
Man1c1	230815	1684.43	-0.717601	0.126051	-5.69293	1.24878e-08	1.73184e-07		Timp2	21858	37386.6	-0.248666	0.061634	-4.03456	5.47044e-05	0.00074316		Stx7	53331	1918.73	-0.242231	0.0472621	-5.12526	2.97121e-07	4.04459e-06
Ciapin1	109006	1473.29	0.556066	0.097684	5.6925	1.25195e-08	1.73448e-07		Map1s	270058	1281.55	-0.19541	0.0484796	-4.03076	5.55956e-05	0.000754504		Krtcap2	66059	1124.37	-0.597969	0.116679	-5.12492	2.97672e-07	4.04798e-06
Thbs2	21826	4182.72	-1.45051	0.254839	-5.69188	1.25651e-08	1.73905e-07		Gipc1	67903	2395.05	0.331697	0.0822999	4.03035	5.56939e-05	0.000755074		Fzd1	14362	2895.25	0.659234	0.128641	5.1246	2.98162e-07	4.05054e-06
Aars	234734	5706.9	0.823127	0.144631	5.69122	1.26133e-08	1.74395e-07		Qsox1	104009	6139.54	-0.331776	0.0823404	-4.02932	5.59386e-05	0.000757627		Chsy1	269941	1249.42	-0.641817	0.125276	-5.12322	3.00367e-07	4.0747e-06
Eif3c	56347	7379.37	0.657573	0.115636	5.68656	1.29621e-08	1.79036e-07		Il13ra2	16165	58.9639	-1.39836	0.347256	-4.02687	5.65241e-05	0.000764785		Rgcc	66214	258.819	1.60546	0.313377	5.1231	3.00548e-07	4.0747e-06
Sardh	192166	644.379	1.2218	0.214873	5.68614	1.29942e-08	1.79299e-07		Cnot1	234594	4792.26	0.338426	0.0841112	4.02355	5.73272e-05	0.00077487		Exosc7	66446	343.975	-0.434258	0.0847895	-5.1216	3.02952e-07	4.10315e-06
Lrch1	380916	901.663	-0.449239	0.079014	-5.68556	1.30381e-08	1.79724e-07		Tmem86a	67893	577.781	-1.09246	0.271545	-4.02311	5.74345e-05	0.000775539		Yes1	22612	777.282	0.264691	0.0516849	5.12124	3.03532e-07	4.10687e-06
Eif2s2	67204	2344.36	0.743435	0.130836	5.68218	1.32986e-08	1.83131e-07		Smarcd3	66993	1225.74	-0.357374	0.0888369	-4.02281	5.75081e-05	0.000775753		Chp1	56398	2175.53	0.247104	0.0482719	5.11901	3.07142e-07	4.15152e-06
Psmg1	56088	313.637	0.542289	0.095441	5.68193	1.33183e-08	1.83217e-07		Itga8	241226	31.5398	-1.63558	0.407168	-4.01698	5.89499e-05	0.000794403		Nthl1	18207	159.68	-0.478056	0.0934531	-5.11546	3.12971e-07	4.22605e-06
Rnf103	22644	1124.62	-0.312853	0.0550727	-5.68074	1.34116e-08	1.84316e-07		Triobp	110253	1050.3	0.554558	0.138089	4.01593	5.92118e-05	0.000797132		Mrc2	17534	4842.97	-0.596575	0.116664	-5.11361	3.16056e-07	4.26114e-06
Nolc1	70769	1587.37	0.473296	0.0833223	5.68031	1.34451e-08	1.84591e-07		Vbp1	22327	1363.6	0.422082	0.105166	4.01347	5.98314e-05	0.000804666		Ube2l3	22195	2245.55	-0.206047	0.0402944	-5.11352	3.16205e-07	4.26114e-06
Mybl1	17864	290.229	1.86191	0.328075	5.67527	1.38468e-08	1.89915e-07		Chst11	58250	1457.53	-0.568455	0.141668	-4.01258	6.00593e-05	0.000806816		Tbcel	272589	995.285	0.38077	0.0745234	5.10941	3.23164e-07	4.35055e-06
Spdl1	70385	233.151	1.94601	0.343158	5.6709	1.42048e-08	1.94629e-07		Rps20	67427	5423.42	0.299027	0.0745263	4.01237	6.01115e-05	0.000806816		Cdc25a	12530	329.304	-0.520096	0.101804	-5.10879	3.24234e-07	4.36059e-06
Col4a3bp	68018	2266.39	-0.279129	0.0492305	-5.66984	1.42932e-08	1.95645e-07		Nipsnap3b	66536	484.007	0.245444	0.0612899	4.00463	6.21135e-05	0.000832855		Pex26	74043	191.795	0.447148	0.0875613	5.10668	3.27863e-07	4.40498e-06
Cul1	26965	3721.67	-0.38597	0.0680838	-5.66905	1.43594e-08	1.96355e-07		Ing1	26356	843.864	0.331075	0.0826972	4.00347	6.24212e-05	0.000836145		Slc35f5	74150	1842.16	0.49828	0.0975805	5.10635	3.28438e-07	4.4083e-06
Drp2	13497	1973.88	-0.470128	0.0829835	-5.66531	1.46758e-08	2.00481e-07		Pot1a	101185	385.494	0.394833	0.0986396	4.00278	6.26025e-05	0.000837737		Cnnm3	94218	673.447	0.454966	0.0891163	5.1053	3.30262e-07	4.42835e-06
Xrcc3	74335	51.1839	1.0818	0.191057	5.6622	1.49445e-08	2.03948e-07		Bcl2l11	12125	298.161	0.673387	0.168284	4.0015	6.29426e-05	0.00084145		Acbd5	74159	1806.78	0.316571	0.0620647	5.10067	3.3846e-07	4.53374e-06
G3bp1	27041	2770.48	0.431484	0.0762212	5.66094	1.50547e-08	2.05227e-07		Smox	228608	485.062	-0.286205	0.0716236	-3.99596	6.44332e-05	0.000859665		Fam214b	230088	2559.19	0.471514	0.0924529	5.10004	3.3958e-07	4.5442e-06
Mis18a	66578	172.194	1.25123	0.221035	5.66079	1.50682e-08	2.05227e-07		Rhno1	72440	356.931	0.2988	0.0747735	3.99607	6.44018e-05	0.000859665		Igsf8	140559	1855.98	-0.512284	0.100475	-5.09864	3.42106e-07	4.57346e-06
Shcbp1	20419	371.295	2.07292	0.366492	5.65612	1.54837e-08	2.10677e-07		Flrt1	396184	32.934	-1.18741	0.297202	-3.9953	6.46126e-05	0.000861202		Cmtm3	68119	541.589	0.591779	0.116079	5.09807	3.43141e-07	4.58273e-06
Tubb4b	227613	3128.06	0.909879	0.160875	5.6558	1.55122e-08	2.10855e-07		Slc19a2	116914	343.959	0.696194	0.174273	3.99485	6.47362e-05	0.000861993		Kcnj2	16518	1340.81	1.30112	0.255365	5.09513	3.48504e-07	4.64973e-06
Mtfr2	71804	81.7294	2.11872	0.374686	5.65464	1.56171e-08	2.1207e-07		Slc12a6	107723	1431.96	0.285016	0.0713708	3.99346	6.51169e-05	0.000866203		Fgfr1op2	67529	1753.6	-0.270118	0.0530656	-5.09027	3.57558e-07	4.76578e-06
Stil	20460	142.514	2.10077	0.371568	5.65379	1.56947e-08	2.12912e-07		Rpl11	67025	2910.43	0.269169	0.0674301	3.99181	6.55701e-05	0.000871173		Rif1	51869	781.544	-0.417115	0.0819514	-5.08978	3.58481e-07	4.77334e-06
Rpl6	19988	5002.72	0.463904	0.08206	5.65323	1.57462e-08	2.134e-07		Paip2	67869	2728.33	0.209533	0.052493	3.99163	6.56203e-05	0.000871173		Arhgef28	110596	37.0012	1.06844	0.210227	5.08232	3.72847e-07	4.95481e-06
Kat2b	18519	1455.22	-0.552272	0.097717	-5.65175	1.58818e-08	2.15025e-07		Ugt1a6b	394435	7.24126	2.0169	0.505738	3.98804	6.66223e-05	0.000883601		Nudcd1	67429	868.687	-0.343934	0.0676711	-5.08244	3.72622e-07	4.95481e-06
Wdr45	54636	546.272	-0.680924	0.120546	-5.64866	1.61708e-08	2.18721e-07		Entpd7	93685	270.253	0.35054	0.0881191	3.97802	6.94913e-05	0.000920742		Ryk	20187	2536.51	-0.269404	0.0530289	-5.08031	3.76811e-07	5.00253e-06
Eya1	14048	482.004	-0.864123	0.153037	-5.64648	1.63762e-08	2.21237e-07		Tmem132a	98170	4822.43	-0.297986	0.0749461	-3.976	7.0085e-05	0.000927693		Ccdc47	67163	2900.75	-0.405873	0.0799195	-5.07852	3.80379e-07	5.04491e-06
Txndc9	98258	1073.09	0.400776	0.0709797	5.64635	1.63891e-08	2.21237e-07		Clcn4-2	12727	2083.12	-0.183395	0.0461746	-3.97177	7.13401e-05	0.000943376		Dhrs13	70451	177.417	-0.633684	0.124792	-5.07792	3.8159e-07	5.05598e-06
0610009O20Rik	66839	722.14	0.301152	0.0533613	5.64365	1.6648e-08	2.2451e-07		Cpz	242939	73.5475	-1.12349	0.282902	-3.97131	7.14788e-05	0.00094428		Golga5	27277	1121.18	0.221916	0.0437106	5.07693	3.83576e-07	5.07727e-06
Zfp41	22701	289.236	0.871216	0.154412	5.64214	1.67952e-08	2.26272e-07		Marf1	223989	1709.61	0.2549	0.0642728	3.96591	7.31177e-05	0.000964982		Il15	16168	192.783	0.85722	0.168956	5.07364	3.90279e-07	5.16091e-06
Abca1	11303	523.735	-1.39142	0.246631	-5.64171	1.68367e-08	2.26608e-07		Rps27a	78294	4036.83	0.359145	0.090589	3.96455	7.35331e-05	0.00096951		Ccdc137	67291	390.719	-0.665545	0.131279	-5.0697	3.98453e-07	5.26382e-06
Kifap3	16579	2745.7	-0.396783	0.0704008	-5.63606	1.73984e-08	2.33939e-07		Tmeff1	230157	613.574	-0.685836	0.173272	-3.95814	7.55365e-05	0.000994946		Ddr2	18214	5200.29	-0.722948	0.14263	-5.0687	4.00545e-07	5.28625e-06
Rnps1	19826	569.771	0.335736	0.059575	5.63552	1.74531e-08	2.34444e-07		Mad2l1bp	66591	372.777	0.244216	0.0617066	3.9577	7.5676e-05	0.000995807		Cyb5r1	72017	2993.39	-1.22302	0.241358	-5.06726	4.03591e-07	5.32121e-06
Ttk	22137	288.427	2.07736	0.368637	5.63524	1.74813e-08	2.34593e-07		Large	16795	1897.61	-0.298803	0.0755312	-3.95602	7.62082e-05	0.00100183		Dnm1l	74006	3002.96	-0.213437	0.0421941	-5.05846	4.22658e-07	5.56715e-06
Rpl30	19946	103.445	1.0017	0.177766	5.63496	1.75097e-08	2.34743e-07		Ldlrad3	241576	2045.31	-0.293225	0.0741403	-3.95501	7.65325e-05	0.00100511		Tbl1x	21372	946.648	-0.495965	0.0980784	-5.05682	4.263e-07	5.60495e-06
Adamts6	108154	756.493	-0.642573	0.114131	-5.63015	1.80051e-08	2.41148e-07		Gpr176	381413	28.8489	-1.54012	0.389473	-3.95438	7.67349e-05	0.00100678		Zfp365	216049	1083.09	-0.510455	0.100947	-5.05667	4.26635e-07	5.60495e-06
Gramd4	223752	961.486	-0.375098	0.0666384	-5.62885	1.8141e-08	2.42494e-07		Tns1	21961	7866.61	-0.380394	0.096203	-3.95407	7.68331e-05	0.00100708		Cep63	28135	378.381	0.389946	0.0771162	5.05661	4.26781e-07	5.60495e-06
Slc25a10	27376	537.992	0.809321	0.143778	5.62897	1.81285e-08	2.42494e-07		Mtmr9	210376	1006.06	0.224753	0.0568678	3.9522	7.74351e-05	0.00101398		Rmdn2	381110	117.558	0.704222	0.139312	5.055	4.304e-07	5.64695e-06
Chac1	69065	669.691	2.18905	0.38891	5.62868	1.81596e-08	2.42506e-07		A830082N09Rik	414093	59.7058	-0.613844	0.155327	-3.95195	7.75168e-05	0.00101406		Mrpl49	18120	849.893	-0.350338	0.0694498	-5.04447	4.54785e-07	5.96106e-06
Vdac3	22335	1490.84	0.602759	0.107126	5.62662	1.83775e-08	2.45177e-07		Aunip	69885	57.9908	1.54809	0.391807	3.95117	7.77706e-05	0.00101639		Spata5l1	214616	130.524	-0.719271	0.142661	-5.04184	4.61079e-07	6.03767e-06
5430416N02Rik	100503199	69.9208	1.35221	0.240501	5.62247	1.88243e-08	2.50648e-07		Limd1	29806	1760.11	-0.250648	0.0634468	-3.95052	7.79812e-05	0.00101815		Eif2b3	108067	595.439	-0.60937	0.120876	-5.04128	4.62421e-07	6.04934e-06
Fbxl16	214931	710.333	-0.392836	0.0698683	-5.62252	1.8819e-08	2.50648e-07		Id2	15902	291.75	-0.622539	0.15768	-3.94811	7.87713e-05	0.00102686		C2cd3	277939	545.44	0.369802	0.073362	5.04078	4.63631e-07	6.05926e-06
Sesn1	140742	1022.43	-0.650131	0.115703	-5.61896	1.92106e-08	2.55544e-07		Ccdc136	232664	579.96	-0.358679	0.0908505	-3.94802	7.88009e-05	0.00102686		Wbp2	22378	2636.98	0.368407	0.0730966	5.04	4.65529e-07	6.07814e-06
Rcc2	108911	3413.68	0.870968	0.155194	5.61211	1.99872e-08	2.65616e-07		Cant1	76025	1403.19	0.213849	0.0541806	3.94698	7.91447e-05	0.00103034		Spp1	20750	37386.8	-0.683297	0.135623	-5.03819	4.69946e-07	6.12986e-06
Msl3	17692	1014.63	0.281577	0.050189	5.61033	2.0194e-08	2.68104e-07		D16Ertd472e	67102	390.164	-0.345527	0.0875965	-3.94453	7.99577e-05	0.00103991		Csk	12988	1343.26	-0.317465	0.063035	-5.03632	4.74565e-07	6.18409e-06
Mir22hg	100042498	926.272	-0.502359	0.0895849	-5.60762	2.05123e-08	2.72067e-07		Hltf	20585	655.242	0.306369	0.0776975	3.9431	8.04341e-05	0.0010451		Pecr	111175	285.186	-0.539733	0.107335	-5.02847	4.94421e-07	6.43527e-06
Polr3k	67005	814.755	0.321607	0.0573824	5.60463	2.08696e-08	2.76537e-07		Klhdc8a	213417	1011.55	-0.634039	0.160841	-3.94202	8.07977e-05	0.00104881		Phf5a	68479	911.165	-0.369154	0.073415	-5.02832	4.94799e-07	6.43527e-06
Tuba1b	22143	2688.75	0.753878	0.134532	5.60372	2.09803e-08	2.77736e-07		Nbeal2	235627	475.538	-0.331176	0.0840254	-3.94138	8.10128e-05	0.00105058		Hk2	15277	2122.85	-0.834235	0.165972	-5.02636	4.99889e-07	6.49517e-06
Rhno1	72440	356.931	0.420705	0.0750992	5.60199	2.11906e-08	2.80248e-07		Ak6	102216272	347.593	0.319739	0.0811319	3.94098	8.11488e-05	0.00105133		Aph1c	68318	29.6318	1.31483	0.261927	5.01982	5.17209e-07	6.71372e-06
Phf10	72057	1716.38	0.935802	0.167056	5.60174	2.12208e-08	2.80377e-07		Tnfrsf21	94185	117.521	-0.5912	0.150072	-3.93943	8.16741e-05	0.00105712		Col4a3bp	68018	2266.39	0.246782	0.0491875	5.01717	5.24376e-07	6.80017e-06
Il13ra2	16165	58.9639	-1.98506	0.354459	-5.60024	2.14054e-08	2.82543e-07		Rqcd1	58184	1096.77	0.173605	0.0440765	3.93872	8.19162e-05	0.00105923		Cdca7l	217946	198.4	-1.29398	0.25793	-5.01677	5.25486e-07	6.80798e-06
Rpl13	270106	3951.92	0.32757	0.0585072	5.59879	2.15847e-08	2.84635e-07		Igfbp4	16010	2274.91	-0.644401	0.163682	-3.9369	8.25415e-05	0.00106629		Mrgbp	73247	392.243	0.420752	0.083882	5.016	5.27571e-07	6.82841e-06
Ccser2	72972	2857.43	-0.25248	0.0450982	-5.59844	2.16285e-08	2.84938e-07		Etfdh	66841	1488.94	0.16704	0.0424563	3.93439	8.34084e-05	0.00107645		Tep1	21745	1398.68	0.501858	0.100067	5.01523	5.29698e-07	6.84933e-06
Gtf2f1	98053	1812.23	0.316378	0.0565321	5.59642	2.18823e-08	2.88005e-07		Megf10	70417	8214.69	-0.314812	0.0800635	-3.93203	8.42322e-05	0.00108604		Rrs1	59014	998.403	-0.769756	0.15358	-5.0121	5.38404e-07	6.95521e-06
Cpsf2	51786	1553.84	0.305049	0.0545144	5.59575	2.19667e-08	2.88838e-07		Cc2d2a	231214	426.713	0.415715	0.105853	3.92728	8.59106e-05	0.00110661		Nasp	50927	791.01	-0.468855	0.0935558	-5.0115	5.40081e-07	6.97016e-06
Lrrc1	214345	345.376	-0.447348	0.0799626	-5.59447	2.21297e-08	2.90702e-07		Mutyh	70603	35.4283	0.901587	0.229623	3.92638	8.62322e-05	0.00110969		March5	69104	2018.83	0.244071	0.0487188	5.00979	5.44899e-07	7.02558e-06
Xpot	73192	3184.48	0.704803	0.126062	5.59092	2.25873e-08	2.96429e-07		Rps17	20068	3404.69	0.268326	0.0683568	3.92537	8.65963e-05	0.00111331		Zfp874a	238692	121.27	0.628597	0.125496	5.00889	5.47452e-07	7.05173e-06
Eif4ebp1	13685	1741.9	0.991258	0.177305	5.5907	2.26155e-08	2.96514e-07		Gabbr1	54393	721.338	-0.324639	0.0827114	-3.92496	8.67447e-05	0.00111415		Flt3l	14256	44.6033	-1.3517	0.269881	-5.00851	5.48535e-07	7.05214e-06
Fbxo48	319701	36.6017	2.09153	0.374153	5.59004	2.27011e-08	2.97352e-07		Ift88	21821	282.825	0.384844	0.0980928	3.92327	8.73554e-05	0.00112092		Senp7	66315	510.328	0.373009	0.0744749	5.00852	5.48509e-07	7.05214e-06
Plek	56193	54.6669	2.88186	0.515625	5.58906	2.28308e-08	2.98765e-07		Tubb5	22154	12797.1	0.685727	0.174806	3.92278	8.75337e-05	0.00112214		Mrpl42	67270	1087.98	-0.266497	0.0532336	-5.00618	5.55208e-07	7.13111e-06
Syngap1	240057	336.684	-0.586318	0.104916	-5.58848	2.29067e-08	2.99158e-07		Spry2	24064	846.799	-0.343056	0.0875739	-3.91733	8.95358e-05	0.00114671		Fcho2	218503	1461.8	0.311278	0.0621818	5.00594	5.55898e-07	7.13314e-06
C530008M17Rik	320827	117.124	0.908237	0.162524	5.58833	2.29264e-08	2.99158e-07		Mrpl51	66493	636.663	0.240545	0.0614834	3.91236	9.13983e-05	0.00116945		Zfyve27	319740	1028.67	0.333393	0.066612	5.00499	5.58649e-07	7.15476e-06
Pcyox1	66881	3715.04	-0.215771	0.0386106	-5.58838	2.29199e-08	2.99158e-07		Arpin	70420	517.893	0.696074	0.178062	3.90917	9.26134e-05	0.00118386		Kctd20	66989	997.711	0.27145	0.0542351	5.00506	5.58444e-07	7.15476e-06
Rpl18	19899	3948.23	0.505172	0.0904041	5.58793	2.29791e-08	2.99424e-07		Pcyox1	66881	3715.04	-0.150492	0.0385035	-3.90853	9.28606e-05	0.00118589		Flrt2	399558	2807.96	0.545654	0.109084	5.00213	5.67013e-07	7.25496e-06
Zc2hc1a	67306	1110.63	-0.455678	0.0815481	-5.58784	2.29905e-08	2.99424e-07		Uggt1	320011	4230.22	0.158797	0.0406483	3.90661	9.35983e-05	0.00119418		Morc4	75746	415.002	-0.491718	0.0983155	-5.00143	5.69073e-07	7.27439e-06
4930486L24Rik	214639	56.5318	-1.2438	0.222741	-5.58409	2.34929e-08	3.05676e-07		Hnrnph1	59013	4560.91	0.524955	0.13439	3.90621	9.37547e-05	0.00119504		Tbc1d22a	223754	1227.84	0.288154	0.0576367	4.99948	5.7484e-07	7.34111e-06
Fanci	208836	131.41	2.00443	0.359154	5.58098	2.39172e-08	3.10901e-07		Ldlrap1	100017	497.097	-0.283117	0.0725361	-3.90311	9.4963e-05	0.00120929		Rab6a	19346	4006.13	-0.181838	0.0363883	-4.99717	5.81776e-07	7.42262e-06
Ruvbl1	56505	506.92	0.421715	0.0755689	5.58054	2.3978e-08	3.11395e-07		Nme3	79059	132.608	-0.500092	0.128141	-3.90268	9.51331e-05	0.00121031		Pdgfa	18590	555.649	-0.619935	0.124084	-4.99609	5.85054e-07	7.45736e-06
Phb2	12034	2173.97	0.428082	0.076772	5.57602	2.4609e-08	3.18382e-07		Pcgf5	76073	535.367	0.266954	0.0684551	3.8997	9.63114e-05	0.00122414		Elf1	13709	624.356	0.534671	0.10706	4.99413	5.91025e-07	7.51799e-06
Tcf4	21413	3822.77	-0.489092	0.0877102	-5.57623	2.45792e-08	3.18382e-07		Pmepa1	65112	15770	-0.421281	0.108047	-3.89904	9.65755e-05	0.00122633		Prdx5	54683	2567.03	-0.252029	0.0504665	-4.99397	5.91491e-07	7.51799e-06
Coq6	217707	286.714	0.399856	0.0717091	5.57608	2.45999e-08	3.18382e-07		Whsc1	107823	1652.71	0.286968	0.0736129	3.89833	9.6857e-05	0.00122875		Exosc3	66362	412.26	-0.331588	0.0663964	-4.99407	5.91203e-07	7.51799e-06
Spc25	66442	530.502	2.21989	0.398098	5.57624	2.45766e-08	3.18382e-07		En1	13798	457.305	-0.333027	0.0854742	-3.89623	9.77008e-05	0.00123828		Zkscan14	67235	127.406	0.641729	0.128768	4.9836	6.24136e-07	7.92541e-06
Tmem106b	71900	5178.3	-0.551042	0.0988369	-5.57527	2.4715e-08	3.19451e-07		Tfdp2	211586	816.76	0.254408	0.0653285	3.89428	9.84904e-05	0.00124711		Dlst	78920	3842.83	-0.145467	0.0291906	-4.98335	6.24929e-07	7.92798e-06
Serinc3	26943	10121.5	-0.337555	0.060551	-5.57473	2.47916e-08	3.20139e-07		Ccl11	20292	21.8843	-1.90608	0.489592	-3.8932	9.89316e-05	0.00125152		Ptpra	19262	3631.4	0.256539	0.0515044	4.98092	6.32825e-07	8.02056e-06
Nop9	67842	924.87	0.261506	0.0469226	5.57312	2.50213e-08	3.22801e-07		Car5b	56078	601.832	0.76336	0.196109	3.89252	9.92074e-05	0.00125382		Tmcc3	319880	1033.58	-0.51725	0.103862	-4.98018	6.35252e-07	8.04372e-06
Clcn4-2	12727	2083.12	-0.26224	0.047063	-5.57212	2.51665e-08	3.24368e-07		Tmem71	213068	24.1324	0.967369	0.248654	3.89042	0.00010007	0.00126354		Zfpm1	22761	630.291	-0.409148	0.0821587	-4.97997	6.35937e-07	8.04482e-06
Pdzrn3	55983	1903.82	-0.618433	0.111021	-5.5704	2.54159e-08	3.27275e-07		Ccl7	20306	288.577	-1.04889	0.270187	-3.88208	0.000103566	0.00130645		Stc2	20856	110.867	-1.56042	0.313401	-4.97898	6.39218e-07	8.0787e-06
Srsf1	110809	4088.44	0.464804	0.0834734	5.56829	2.57246e-08	3.30939e-07		Glrx2	69367	555.071	-0.378437	0.097535	-3.88001	0.000104451	0.00131638		Dennd2d	72121	18.3953	-3.41383	0.685868	-4.97739	6.44462e-07	8.13732e-06
Nedd1	17997	764.002	0.520104	0.093473	5.56422	2.63324e-08	3.38439e-07		S1pr2	14739	391.792	-0.274508	0.0708085	-3.87676	0.000105855	0.00133282		March8	71779	2899.68	0.466301	0.0937092	4.97604	6.48981e-07	8.18668e-06
Oxnad1	218885	362.544	0.464671	0.0835762	5.55986	2.69996e-08	3.4669e-07		Cspp1	211660	352.893	0.400611	0.103419	3.87366	0.000107215	0.00134868		Mrps26	99045	650.591	-0.334761	0.0672947	-4.97455	6.53996e-07	8.2422e-06
Spry2	24064	846.799	-0.486967	0.087618	-5.55784	2.73135e-08	3.50391e-07		Rapgef3	223864	107.614	-0.951607	0.245737	-3.87246	0.000107743	0.00135405		Tarbp2	21357	415.563	0.386693	0.0777525	4.97338	6.57954e-07	8.27653e-06
Nme2	18103	5645.81	0.528769	0.0951438	5.55757	2.73549e-08	3.50594e-07		Cyth2	19158	1342.45	0.271621	0.0702025	3.8691	0.000109238	0.00137155		Ankrd11	77087	3003.45	-0.387505	0.0779154	-4.9734	6.57872e-07	8.27653e-06
Cst3	13010	8167.19	-0.55501	0.099895	-5.55594	2.76129e-08	3.53569e-07		Dpagt1	13478	580.96	0.226923	0.0586651	3.86811	0.00010968	0.00137582		Snrpe	20643	910.504	-0.242845	0.0488356	-4.97272	6.60213e-07	8.29343e-06
Dyrk2	69181	1944.42	-0.440417	0.0792732	-5.55569	2.76525e-08	3.53745e-07		S1pr3	13610	52.3976	-0.838348	0.216746	-3.86788	0.000109784	0.00137584		Mlx	21428	648.131	-0.561976	0.113014	-4.97262	6.60533e-07	8.29343e-06
Strap	20901	4439.57	0.286104	0.0515	5.55541	2.76969e-08	3.53982e-07		Hk2	15277	2122.85	-0.641709	0.166011	-3.86545	0.000110884	0.00138703		Edf1	59022	2315.82	-0.193409	0.0389021	-4.97168	6.63751e-07	8.32604e-06
Fcgr3	14131	15.3682	-4.57471	0.82355	-5.55486	2.77829e-08	3.5475e-07		Pdxk	216134	567.46	-0.399897	0.103451	-3.86557	0.000110832	0.00138703		1810011O10Rik	69068	158.095	1.10514	0.222313	4.97112	6.65656e-07	8.34215e-06
Hoxa10	15395	809.983	-0.346773	0.0624437	-5.55336	2.80228e-08	3.57342e-07		Egr2	13654	117.779	-1.17417	0.304246	-3.85927	0.000113727	0.00142127		Ddit3	13198	786.679	-1.95605	0.393625	-4.96934	6.71825e-07	8.4116e-06
Hoxc6	15425	262.631	-0.841506	0.151534	-5.55327	2.80381e-08	3.57342e-07		C330007P06Rik	77644	690.048	0.245832	0.0637171	3.85818	0.000114234	0.00142627		Acadm	11364	1533.83	0.250209	0.0503718	4.96725	6.79091e-07	8.49464e-06
Ipo5	70572	5501.4	0.275762	0.0496628	5.55269	2.81301e-08	3.58181e-07		Slurp1	57277	33.2956	1.39189	0.360825	3.85751	0.000114547	0.00142885		Ero1l	50527	2109.23	-1.82394	0.367209	-4.96704	6.79821e-07	8.49586e-06
9430015G10Rik	230996	229.015	1.02794	0.185136	5.55232	2.8191e-08	3.58623e-07		Kctd5	69259	1438.42	-0.325634	0.0844322	-3.85675	0.000114906	0.001432		Prepl	213760	1651.99	-0.243474	0.0490216	-4.96666	6.81146e-07	8.5045e-06
Cyp2f2	13107	805.147	-3.01566	0.543365	-5.54997	2.85715e-08	3.63127e-07		Rpl9	20005	4917.35	0.294491	0.0763953	3.85483	0.000115811	0.00144195		Id2	15902	291.75	-0.78187	0.157468	-4.96528	6.86027e-07	8.55748e-06
Fam175a	70681	232.074	0.913864	0.164786	5.54575	2.92701e-08	3.7166e-07		Ogn	18295	8285.88	-0.838695	0.217778	-3.85115	0.000117567	0.00146245		Ldlrad3	241576	2045.31	-0.368155	0.0741541	-4.96472	6.8799e-07	8.574e-06
Sox4	20677	2292.91	-0.738667	0.133216	-5.54489	2.94132e-08	3.73131e-07		Dcps	69305	522.3	0.232371	0.060362	3.84963	0.000118295	0.00147014		Ing4	28019	745.655	0.498189	0.100366	4.96373	6.91505e-07	8.60981e-06
Arhgdia	192662	11466	0.284316	0.0512971	5.54253	2.98135e-08	3.77859e-07		Dusp2	13537	21.3135	-1.34749	0.350103	-3.84883	0.000118683	0.00147361		Scarb1	20778	302.986	-0.637159	0.128413	-4.96179	6.98457e-07	8.68832e-06
Erbb2ip	59079	4406.14	-0.326821	0.0589934	-5.53997	3.02531e-08	3.83075e-07		Fcgr4	246256	69.8972	-0.906343	0.235623	-3.84658	0.00011978	0.00148448		Myo1b	17912	327.369	-0.829454	0.167178	-4.9615	6.99523e-07	8.69352e-06
Ptrh2	217057	460.791	0.743499	0.13422	5.53939	3.03535e-08	3.83991e-07		Eml4	78798	684.738	-0.392318	0.101987	-3.84675	0.000119693	0.00148448		Osbpl11	106326	913.205	0.225676	0.0455065	4.95921	7.07817e-07	8.78845e-06
Nusap1	108907	832.37	2.25001	0.406248	5.53852	3.05031e-08	3.85528e-07		Zfp384	269800	803.493	0.196043	0.0509725	3.84606	0.000120031	0.00148621		Fut1	14343	11.9948	-2.00372	0.404161	-4.95773	7.13223e-07	8.83301e-06
Pole3	59001	395.209	0.51151	0.0923605	5.53819	3.05606e-08	3.85898e-07		Ublcp1	79560	380.946	0.247786	0.0644607	3.84398	0.000121055	0.00149751		Ddx27	228889	1419.6	-0.404442	0.0815789	-4.95769	7.1338e-07	8.83301e-06
Apobec1	11810	299.353	1.23926	0.22389	5.53512	3.11017e-08	3.92369e-07		Fam221a	231946	41.339	0.683747	0.17807	3.83975	0.000123158	0.00152212		Rab11fip2	74998	404.687	0.361439	0.0728997	4.95803	7.12107e-07	8.83301e-06
Ccnd2	12444	920.446	1.07482	0.19439	5.52919	3.21716e-08	4.05493e-07		Creg2	263764	7.21796	-1.81809	0.473583	-3.83901	0.000123531	0.00152533		Tcaf2	232748	97.5003	1.10731	0.223432	4.95593	7.19834e-07	8.892e-06
Dtx4	207521	1072.19	-0.984505	0.178072	-5.52869	3.22631e-08	4.06165e-07		Spice1	212514	332.165	0.48538	0.126539	3.83581	0.000125153	0.00154393		Angel2	52477	1043.76	0.27252	0.0549895	4.95585	7.20132e-07	8.892e-06
Arid1b	239985	1773.53	-0.302207	0.0546628	-5.52857	3.22843e-08	4.06165e-07		4930452B06Rik	74430	20.5927	1.60907	0.419571	3.83505	0.000125538	0.00154727		Cry1	12952	515.338	0.454482	0.091759	4.953	7.30795e-07	9.01537e-06
Psmd5	66998	1126.53	0.304114	0.0550146	5.52788	3.24129e-08	4.07409e-07		Ntn4	57764	1121.59	-0.358893	0.0936409	-3.83266	0.000126767	0.00156098		Stk36	269209	263.232	0.403533	0.0814789	4.9526	7.32273e-07	9.02532e-06
Ube2r2	67615	2150.81	-0.221162	0.0400205	-5.52621	3.27226e-08	4.10924e-07		Rgs10	67865	59.1714	0.967478	0.252622	3.82974	0.000128278	0.00157814		Ift43	76411	624.154	-0.284594	0.0574726	-4.95182	7.35223e-07	9.05336e-06
Mrpl12	56282	1039.53	0.479687	0.0868155	5.52536	3.28814e-08	4.1254e-07		Rhbdl2	230726	126.152	-0.501172	0.130949	-3.82723	0.000129591	0.00159138		Appl2	216190	896.661	0.678787	0.137106	4.95081	7.39043e-07	9.09206e-06
Polr2d	69241	679.223	0.396878	0.0718597	5.52295	3.33346e-08	4.17842e-07		Sart3	53890	1003.31	0.189291	0.0494563	3.82743	0.000129487	0.00159138		Cdkl2	53886	216.742	0.490053	0.0990705	4.94651	7.55559e-07	9.28673e-06
Erlin1	226144	863.871	0.738037	0.133643	5.52245	3.34304e-08	4.1866e-07		Rps11	27207	5715.39	0.328731	0.0859481	3.82476	0.000130902	0.00160577		Tnfsf9	21950	249.803	-1.09434	0.221281	-4.94547	7.59594e-07	9.32779e-06
Mmgt2	216829	274.348	-0.453831	0.0821931	-5.52152	3.36073e-08	4.20491e-07		Itm2c	64294	2962.75	-0.216408	0.0565837	-3.82457	0.000131003	0.00160577		1110004E09Rik	68001	415.752	-0.303007	0.0612804	-4.9446	7.63008e-07	9.36114e-06
Hnrnpdl	50926	2379.5	0.375582	0.068079	5.51685	3.45124e-08	4.31421e-07		Tbc1d1	57915	3723.43	-0.316634	0.0828174	-3.82329	0.000131685	0.00161266		Atxn7l1	380753	335.548	-0.543202	0.109903	-4.94253	7.7114e-07	9.45228e-06
Dkc1	245474	745.473	0.698579	0.126656	5.51558	3.47628e-08	4.34154e-07		G0s2	14373	940.656	-1.15919	0.303294	-3.82198	0.000132383	0.00161973		Fbl	14113	534.019	-0.467417	0.0945868	-4.94167	7.74559e-07	9.48552e-06
Pdcd4	18569	1029.17	-0.456356	0.0827682	-5.51366	3.51453e-08	4.38532e-07		Rpl23a	268449	3546.25	0.314656	0.0824072	3.8183	0.000134374	0.0016426		Fkbp11	66120	267.328	-0.716752	0.145095	-4.93987	7.81754e-07	9.56491e-06
Asap1	13196	4166.35	-0.870734	0.157974	-5.51187	3.5505e-08	4.42616e-07		N4bp2	333789	245.745	0.413225	0.108315	3.81503	0.000136168	0.001663		Ctnnd1	12388	5795.47	0.407407	0.0825009	4.93821	7.88433e-07	9.63784e-06
Aurkb	20877	535.57	2.51366	0.45625	5.5094	3.60066e-08	4.4846e-07		Sec14l2	67815	224.211	-0.620551	0.162732	-3.81333	0.000137107	0.00167296		Tbc1d10a	103724	522.881	-0.369533	0.0748433	-4.93743	7.91581e-07	9.65382e-06
Pofut1	140484	1505	0.366663	0.0665943	5.50592	3.67246e-08	4.56987e-07		Zfp275	27081	1210.63	-0.302812	0.0794137	-3.81309	0.000137239	0.00167305		Dars	226414	3726.35	-0.257653	0.0521837	-4.93742	7.91616e-07	9.65382e-06
Ugcg	22234	6348.22	-0.694007	0.126065	-5.50516	3.68837e-08	4.58551e-07		Alms1	236266	231.494	0.486193	0.127545	3.81193	0.000137888	0.00167943		Ptrhd1	69709	156	0.455476	0.0922511	4.93735	7.91898e-07	9.65382e-06
Psme3	19192	2422.5	0.229941	0.0417989	5.50113	3.77356e-08	4.68716e-07		Ccl9	20308	28.8423	1.68274	0.441481	3.81158	0.000138082	0.00168027		Pdzrn3	55983	1903.82	0.547689	0.111022	4.93314	8.09174e-07	9.85547e-06
Fzd4	14366	83.5939	1.34038	0.2437	5.50012	3.79532e-08	4.70138e-07		Eif3l	223691	4511.43	0.148815	0.0390454	3.81133	0.000138221	0.00168044		Npm3	18150	488.5	-0.522778	0.105993	-4.93218	8.13173e-07	9.88624e-06
Mfn1	67414	1572.03	-0.249054	0.0452799	-5.50033	3.79084e-08	4.70138e-07		Rbm20	73713	2425.17	-0.259279	0.0680349	-3.81097	0.000138424	0.00168138		Stac2	217154	2112.89	-0.310034	0.0628588	-4.93223	8.12962e-07	9.88624e-06
Dab2ip	69601	2202.6	-0.384551	0.0699158	-5.50019	3.79378e-08	4.70138e-07		Stoml1	69106	622.239	-0.240265	0.0630654	-3.80977	0.000139096	0.00168802		Cyc1	66445	2964.08	-0.388373	0.0787594	-4.93114	8.17517e-07	9.93006e-06
Car11	12348	109.235	-0.775999	0.141168	-5.49701	3.86291e-08	4.78079e-07		Usp21	30941	634.054	0.268685	0.0705298	3.80953	0.000139232	0.00168814		Nat2	17961	143.253	0.472638	0.0958763	4.92966	8.23722e-07	9.99638e-06
Ncbp1	433702	1727.38	0.290339	0.0528501	5.49362	3.93774e-08	4.86899e-07		Alg14	66789	350.217	0.352248	0.0925089	3.80771	0.000140257	0.00169903		Car8	12319	74.5757	1.25291	0.254188	4.92904	8.26332e-07	1.0019e-05
Capn3	12335	550.871	-0.492586	0.0896772	-5.49288	3.95442e-08	4.88521e-07		Tpm1	22003	26390.3	-0.387318	0.10179	-3.80508	0.000141759	0.00171568		Erbb2ip	59079	4406.14	0.290657	0.0589762	4.92838	8.29129e-07	1.00438e-05
Oip5	70645	105.836	1.75523	0.319591	5.49211	3.97153e-08	4.90192e-07		Scoc	56367	479.823	0.267307	0.0702638	3.80434	0.000142185	0.00171928		Rhbdd2	215160	539.107	-0.318722	0.0646732	-4.92819	8.29946e-07	1.00447e-05
Brf1	72308	1021.17	-0.357965	0.0651807	-5.49188	3.97687e-08	4.90409e-07		Lsm8	76522	571.385	0.399961	0.10514	3.80409	0.000142328	0.00171946		Sdc1	20969	5216.08	-0.615133	0.124848	-4.92704	8.34836e-07	1.00948e-05
Usp32	237898	1553.48	-0.3063	0.0557898	-5.49024	4.01385e-08	4.94523e-07		Dnajb1	81489	1862.66	0.257798	0.0678621	3.79885	0.000145367	0.0017546		Serp1	28146	2825.14	-0.526186	0.106822	-4.92583	8.40035e-07	1.01466e-05
Arhgef25	52666	910.177	-0.52965	0.0964903	-5.48915	4.03876e-08	4.97145e-07		Ankrd28	105522	1209.3	0.357131	0.0940722	3.79635	0.000146842	0.00177081		Dock8	76088	170.991	1.20363	0.244359	4.92569	8.40639e-07	1.01466e-05
Mnd1	76915	73.053	1.3293	0.242198	5.4885	4.0537e-08	4.98535e-07		Ankrd50	99696	834.419	-0.276796	0.0729494	-3.79436	0.000148027	0.00178349		Rfx5	53970	279.681	0.678051	0.137684	4.92469	8.44926e-07	1.01892e-05
Zranb2	53861	1624.3	0.370977	0.0676001	5.48782	4.06931e-08	5.00006e-07		Gemin2	66603	141.932	0.375887	0.0990826	3.79367	0.000148435	0.00178681		Gbx1	231044	6.15689	-4.19911	0.852748	-4.92421	8.47038e-07	1.02055e-05
Arhgef5	54324	2413.91	-0.282778	0.0515773	-5.48261	4.1909e-08	5.14485e-07		Larp1	73158	4850.95	-0.211139	0.0557101	-3.78995	0.000150675	0.00181215		Fosl1	14283	267.649	-1.83688	0.373751	-4.91472	8.89085e-07	1.07025e-05
Dyrk3	226419	88.5738	0.809648	0.147743	5.48009	4.25099e-08	5.21394e-07		Rps18	20084	4801.78	0.343808	0.0907289	3.7894	0.00015101	0.00181456		Slc11a2	18174	1592.89	-0.414921	0.0844341	-4.91414	8.91731e-07	1.07247e-05
Sapcd2	72080	112.749	2.10876	0.38483	5.47972	4.26009e-08	5.22042e-07		Rpl13a	22121	8257.46	0.425971	0.112591	3.78335	0.000154732	0.00185762		Slc7a11	26570	113.576	-2.21096	0.450386	-4.90905	9.15195e-07	1.09971e-05
Rps18	20084	4801.78	0.497174	0.090743	5.47892	4.27923e-08	5.23919e-07		Nicn1	66257	507.771	0.219042	0.0579058	3.78273	0.000155115	0.00186055		Ipo5	70572	5501.4	-0.243521	0.0496086	-4.90885	9.16134e-07	1.09985e-05
Nol7	70078	1133.68	0.335984	0.0613555	5.47602	4.34994e-08	5.32099e-07		Ppwd1	238831	364.923	0.254996	0.0674189	3.78226	0.000155408	0.00186171		Eno2	13807	664.141	-0.906819	0.184774	-4.90773	9.21377e-07	1.10516e-05
Mrpl30	107734	941.612	0.381386	0.0696582	5.47511	4.37233e-08	5.34361e-07		Impdh2	23918	1052.89	0.340384	0.0899979	3.78213	0.000155489	0.00186171		Wnt5a	22418	45.1631	-1.76443	0.359579	-4.90693	9.25134e-07	1.10867e-05
Sh3rf3	237353	381.494	-1.09349	0.199758	-5.47408	4.39801e-08	5.3702e-07		Thrap3	230753	1960.21	0.27659	0.0731417	3.78157	0.000155843	0.00186429		Ipo11	76582	1089.73	-0.227765	0.046436	-4.90493	9.34628e-07	1.11905e-05
Ankrd12	106585	1110.26	-0.384423	0.0702434	-5.47272	4.43169e-08	5.4065e-07		Abca9	217262	171.389	1.16243	0.307432	3.78109	0.000156142	0.00186619		Ssbp2	66970	899.724	-0.24294	0.0495346	-4.90445	9.36887e-07	1.12076e-05
1810055G02Rik	72056	732.396	0.490651	0.0897499	5.46687	4.58044e-08	5.583e-07		Hn1l	52009	773.708	0.583143	0.154242	3.78069	0.000156392	0.00186752		Tm2d2	69742	1027.87	0.245953	0.0501518	4.90417	9.38233e-07	1.12137e-05
Ppm1l	242083	465.745	-0.433436	0.0794104	-5.45818	4.81037e-08	5.85804e-07		Id3	15903	354.033	-1.20825	0.319707	-3.77925	0.000157301	0.00187671		Kif13b	16554	1120.34	0.495222	0.101051	4.90072	9.54872e-07	1.14024e-05
E2f8	108961	497.568	1.08772	0.199298	5.45776	4.82177e-08	5.8667e-07		Gm15867	100503471	278.025	-0.489696	0.129689	-3.77593	0.000159412	0.00189734		Timm8a1	30058	51.5157	-0.946794	0.193214	-4.90025	9.57154e-07	1.14195e-05
Lage3	66192	261.187	0.462857	0.0848156	5.45722	4.83655e-08	5.87946e-07		Mmp23	26561	72.8444	-0.877272	0.232337	-3.77586	0.000159454	0.00189734		Sars	20226	5259.59	-0.896005	0.182858	-4.90001	9.58318e-07	1.14232e-05
Ddit3	13198	786.679	2.14891	0.393841	5.45628	4.86218e-08	5.90537e-07		Ccdc115	69668	457.982	-0.342317	0.0906584	-3.7759	0.00015943	0.00189734		Ppan	235036	358.063	-0.768099	0.15682	-4.89796	9.68368e-07	1.15328e-05
Vsig10	231668	380.879	-0.653977	0.119873	-5.4556	4.88081e-08	5.92275e-07		Cdc42bpg	240505	902.783	-0.304966	0.0808444	-3.77226	0.000161778	0.00192329		Ahdc1	230793	2089.4	-0.35284	0.0720541	-4.89688	9.73702e-07	1.1586e-05
Srsf3	20383	2380.96	0.613807	0.112513	5.45544	4.88526e-08	5.92289e-07		Crnkl1	66877	1527.83	0.18854	0.0499903	3.77152	0.000162256	0.00192725		Irs1	16367	2160.11	0.917993	0.187597	4.89342	9.90982e-07	1.17812e-05
Nnt	18115	1560.71	-0.236852	0.0434218	-5.45468	4.90621e-08	5.94303e-07		2700029M09Rik	72612	571.983	0.387535	0.102842	3.76827	0.000164381	0.00195077		Kctd15	233107	459.841	-0.981447	0.200578	-4.89309	9.92667e-07	1.17908e-05
Gpt2	108682	2962.94	1.63204	0.299211	5.45447	4.91205e-08	5.94484e-07		Ccdc163	68394	90.426	0.611786	0.162397	3.76723	0.000165071	0.00195723		Snx11	74479	881.671	0.27989	0.0572047	4.89277	9.9427e-07	1.17994e-05
Tsen15	66637	212.189	0.520718	0.0955241	5.45117	5.00387e-08	6.05061e-07		Svil	225115	6391.25	-0.382967	0.101689	-3.76607	0.000165835	0.00196281		Dctpp1	66422	266.168	-0.51988	0.106267	-4.89219	9.97213e-07	1.18238e-05
Mxd4	17122	753.012	-0.642391	0.117871	-5.44992	5.03911e-08	6.08785e-07		Snrnp40	66585	545.241	0.270897	0.0719287	3.76619	0.000165761	0.00196281		Tspan5	56224	668.194	0.508015	0.103875	4.89065	1.00504e-06	1.19062e-05
Mettl1	17299	220.881	0.559875	0.102774	5.44762	5.10479e-08	6.16176e-07		Naif1	71254	111.035	0.397617	0.105585	3.76585	0.00016598	0.00196281		Anp32b	67628	2505.6	-0.434113	0.0887859	-4.88944	1.01125e-06	1.19691e-05
Lrr1	69706	42.2055	2.68097	0.492611	5.44236	5.25781e-08	6.34087e-07		Tspan11	68498	214.897	-1.17749	0.312828	-3.76402	0.000167205	0.00197555		Tmie	20776	32.0732	1.72668	0.353271	4.88768	1.02033e-06	1.20659e-05
Zfp658	210104	86.5612	-0.718908	0.132102	-5.44208	5.26635e-08	6.34558e-07		Chchd5	66170	280.472	0.349314	0.0928421	3.76245	0.000168254	0.0019862		Fech	14151	2022.79	0.199371	0.0407977	4.88681	1.02482e-06	1.21084e-05
Clcc1	229725	712.871	0.276701	0.0508644	5.43998	5.32861e-08	6.41495e-07		Snrpf	69878	366.421	0.332568	0.088417	3.76136	0.00016899	0.00199313		Sh3d19	27059	3262.31	0.750029	0.153533	4.88515	1.03351e-06	1.22003e-05
Dtx3	80904	1410.17	-0.421249	0.0774925	-5.436	5.44897e-08	6.55408e-07		Commd1	17846	1023.76	0.392192	0.104315	3.75969	0.000170124	0.00200123		U2af1	108121	816.709	-0.301799	0.0617931	-4.88402	1.03943e-06	1.22595e-05
Aox1	11761	462.51	-0.791007	0.145629	-5.43166	5.58328e-08	6.70974e-07		Angptl4	57875	368.679	-1.30818	0.347938	-3.7598	0.000170052	0.00200123		Rmdn3	67809	900.76	-0.266357	0.0545612	-4.8818	1.0512e-06	1.23873e-05
Cenpw	66311	75.2159	1.28534	0.236668	5.43096	5.60507e-08	6.73002e-07		Yipf4	67864	1969.83	0.227555	0.0605245	3.75972	0.000170106	0.00200123		Ino80d	227195	755.61	0.42077	0.0862216	4.8801	1.06032e-06	1.24729e-05
Tpx2	72119	1449.83	2.09242	0.385374	5.42959	5.64839e-08	6.77609e-07		Dbp	13170	690.423	0.932755	0.248114	3.75937	0.000170339	0.002002		Gpr39	71111	255.8	-1.07968	0.221234	-4.88025	1.05949e-06	1.24729e-05
Exosc10	50912	1023.76	0.316957	0.0583867	5.42858	5.6803e-08	6.80841e-07		Carf	241066	234.463	0.350473	0.0933077	3.7561	0.000172579	0.00202656		Csrnp3	77771	54.5955	0.934422	0.191536	4.87858	1.06854e-06	1.25586e-05
Pdss1	56075	82.1718	0.95103	0.175258	5.42647	5.7481e-08	6.88363e-07		Ltbp2	16997	3778.31	-0.899246	0.23949	-3.75483	0.000173458	0.0020351		Gapdh	14433	9902.11	-0.323044	0.0662463	-4.87642	1.0803e-06	1.26803e-05
Mns1	17427	62.176	1.45415	0.268097	5.42395	5.82947e-08	6.96889e-07		Piezo1	234839	5737.54	-0.26254	0.069938	-3.75389	0.000174111	0.00204098		Aspscr1	68938	876.446	0.226768	0.0465039	4.87633	1.08078e-06	1.26803e-05
Zfp84	74352	492.149	-0.327987	0.0604697	-5.42399	5.82821e-08	6.96889e-07		Bcar3	29815	516.154	-0.330848	0.088255	-3.74877	0.000177703	0.00208127		Ppp1r8	100336	779.683	-0.370725	0.0760501	-4.87475	1.08947e-06	1.27472e-05
Zmym5	219105	810.364	-0.266939	0.0492308	-5.4222	5.88713e-08	7.03168e-07		Xbp1	22433	2597.26	-0.254409	0.0679379	-3.74472	0.000180592	0.00211326		Rfx1	19724	607.967	0.381155	0.0781903	4.87471	1.08969e-06	1.27472e-05
Tmem88b	320587	47.0896	-1.39777	0.257884	-5.42015	5.95495e-08	7.10648e-07		Kif26b	269152	893.433	-0.823999	0.22011	-3.74358	0.000181418	0.00212107		Wdtc1	230796	2492.64	0.179158	0.0367534	4.8746	1.09029e-06	1.27472e-05
Atp5g1	11951	1299.08	0.62701	0.115697	5.4194	5.98006e-08	7.13023e-07		Rbm8a	60365	1804.98	0.189697	0.0506803	3.74302	0.000181823	0.00212396		Cep89	72140	334.57	0.799799	0.16406	4.87505	1.08781e-06	1.27472e-05
Prmt1	15469	2293.5	0.30201	0.0557305	5.41912	5.98945e-08	7.13522e-07		Bmp1	12153	5203.31	-0.388454	0.103793	-3.74258	0.000182138	0.00212578		Fads6	328035	36.5749	1.45453	0.298446	4.87367	1.09542e-06	1.27961e-05
Fam109a	231717	274.32	-0.449974	0.0830825	-5.41599	6.09515e-08	7.25482e-07		Khdrbs1	20218	2565.96	0.315407	0.0842835	3.74222	0.000182401	0.002127		Chid1	68038	764.94	-0.298061	0.0611977	-4.87046	1.11339e-06	1.29947e-05
Ogg1	18294	205.68	0.562666	0.103911	5.41487	6.13322e-08	7.29379e-07		Gemin6	67242	168.564	0.505313	0.135079	3.74087	0.000183386	0.00213664		Serpinb9	20723	855.251	-0.420085	0.08626	-4.86998	1.11608e-06	1.30147e-05
Atraid	381629	1208.1	-0.458545	0.0847163	-5.41272	6.20754e-08	7.37576e-07		Gpaa1	14731	1113.25	0.235109	0.0628925	3.73828	0.000185286	0.00215663		Dnaja3	83945	1316.37	-0.653126	0.134166	-4.86806	1.12699e-06	1.31306e-05
Cptp	79554	330.191	0.520626	0.0961913	5.4124	6.21848e-08	7.38236e-07		Syne3	212073	619.34	0.705459	0.188722	3.73809	0.000185423	0.00215663		Akna	100182	137.698	-1.25219	0.257238	-4.86784	1.12824e-06	1.31337e-05
Ubald1	207740	630.795	-0.416747	0.0770235	-5.41066	6.27944e-08	7.44826e-07		Acat3	224530	21.465	-0.971599	0.260012	-3.73675	0.000186411	0.00216624		Chdh	218865	25.2631	2.35024	0.482848	4.86745	1.1305e-06	1.31487e-05
Cdr2l	237988	763.519	1.07406	0.198539	5.40981	6.30904e-08	7.47043e-07		Zcchc8	70650	526.941	0.248322	0.0664706	3.73581	0.000187111	0.00217249		Trmt61a	328162	346.745	-0.841006	0.172792	-4.86716	1.13211e-06	1.3156e-05
Med18	67219	110.756	0.600402	0.110983	5.40987	6.307e-08	7.47043e-07		Rps29	20090	752.122	0.398004	0.10658	3.73431	0.00018823	0.0021836		Bmi1	12151	2007.54	0.265278	0.0545162	4.86604	1.13856e-06	1.32196e-05
Nckap5l	380969	1103.33	-0.363812	0.0672649	-5.40865	6.35011e-08	7.51256e-07		Omp	18378	11.9164	1.30473	0.349937	3.72847	0.000192646	0.00223289		Nnmt	18113	60.5268	-1.72746	0.355127	-4.86434	1.14839e-06	1.33221e-05
Tmem47	192216	644.593	1.04627	0.193462	5.40814	6.36833e-08	7.5276e-07		Rpl6	19988	5002.72	0.305864	0.0820621	3.72722	0.0001936	0.00224202		Dbnl	13169	2101.3	-0.207233	0.0426392	-4.86016	1.17293e-06	1.3595e-05
Dhrs9	241452	26.5732	2.91196	0.538728	5.40525	6.47186e-08	7.64338e-07		Sipa1l3	74206	527.464	-0.357739	0.0960667	-3.72386	0.000196198	0.00227014		Tubb2a	22151	3671.64	-0.537943	0.110707	-4.85918	1.17874e-06	1.36505e-05
Ephb6	13848	3183.11	-1.11208	0.205756	-5.40485	6.4864e-08	7.65395e-07		Depdc5	277854	619.624	0.282223	0.0758034	3.72309	0.000196801	0.00227445		2900097C17Rik	347740	2213.98	0.258899	0.0532869	4.85858	1.18229e-06	1.36799e-05
Nap1l1	53605	5496.66	0.364177	0.0673868	5.40428	6.5068e-08	7.67141e-07		Plekhj1	78670	662.105	-0.224233	0.06023	-3.72295	0.000196909	0.00227445		Heatr3	234549	1816.78	-0.36227	0.0745858	-4.85709	1.19122e-06	1.37713e-05
Mbd4	17193	78.8331	1.03485	0.191509	5.40368	6.52868e-08	7.69059e-07		Fkbp2	14227	613.868	0.373538	0.100393	3.72076	0.000198622	0.00229226		Wdr5	140858	1159.07	-0.229814	0.047331	-4.85548	1.20097e-06	1.38722e-05
Hsd17b12	56348	1951.89	0.372282	0.0689266	5.40114	6.62181e-08	7.79359e-07		Nup37	69736	400.818	0.524367	0.141018	3.71844	0.000200454	0.00231142		Rars2	109093	384.68	-0.464692	0.095738	-4.85379	1.21127e-06	1.39791e-05
Rad54b	623474	95.503	1.86507	0.345336	5.40073	6.63685e-08	7.80457e-07		Dennd1a	227801	494.605	-0.239808	0.064513	-3.7172	0.000201444	0.00232085		Pdzd11	72621	800.932	-0.232281	0.0478635	-4.85299	1.21612e-06	1.40118e-05
Hnrnpk	15387	7233.84	0.206897	0.0383126	5.40024	6.65503e-08	7.81924e-07		Ablim3	319713	2458.56	-0.539996	0.145377	-3.71446	0.000203639	0.00234412		Brd8	78656	1184.06	0.406797	0.0838241	4.85298	1.21619e-06	1.40118e-05
Maf	17132	329.412	-1.14372	0.211799	-5.40004	6.66268e-08	7.82151e-07		Uckl1	68556	535.292	-0.28537	0.0769076	-3.71056	0.000206803	0.00237849		Mon1b	270096	506.259	0.333828	0.0687909	4.85279	1.21736e-06	1.40132e-05
Slc25a40	319653	352.049	0.557919	0.103344	5.39868	6.71337e-08	7.87426e-07		Cnn2	12798	2555.22	-0.865444	0.233568	-3.70532	0.000211121	0.00242608		Suv420h1	225888	1478.28	0.370747	0.0764156	4.85172	1.22394e-06	1.40768e-05
B4gat1	108902	1511.2	-0.310054	0.0574351	-5.39833	6.72627e-08	7.88264e-07		Anapc2	99152	3075.57	0.173283	0.0468313	3.70016	0.000215467	0.00247391		Akr1c14	105387	108.03	2.20418	0.454441	4.85031	1.23267e-06	1.41652e-05
Lynx1	23936	2454.75	-0.426164	0.0789743	-5.39623	6.80544e-08	7.9686e-07		Dnajc8	68598	1880.86	0.177996	0.0481171	3.69923	0.000216253	0.00248081		P2ry2	18442	423.259	-0.713138	0.147061	-4.84925	1.23927e-06	1.42252e-05
Xkr5	319581	88.3455	2.51139	0.465433	5.39581	6.82166e-08	7.98076e-07		Dnaaf2	109065	170.93	0.532234	0.143951	3.69732	0.000217886	0.00249741		Rbm10	236732	858.703	-0.288835	0.0595642	-4.84913	1.24002e-06	1.42252e-05
Klhdc4	234825	638.298	0.3996	0.0740609	5.39556	6.83101e-08	7.98417e-07		Arxes2	76976	34.0073	-0.864402	0.233846	-3.69646	0.000218627	0.00250376		Per3	18628	477.475	1.09315	0.225448	4.84882	1.24199e-06	1.42357e-05
Nudt21	68219	297.555	0.635786	0.117838	5.39542	6.83625e-08	7.98417e-07		Trak1	67095	1896.82	-0.171683	0.0464517	-3.69595	0.000219066	0.00250665		Ak6	102216272	347.593	-0.377682	0.077943	-4.84561	1.26222e-06	1.44552e-05
Fam57a	116972	106.291	0.692623	0.128438	5.39266	6.94237e-08	8.10121e-07		Mbd4	17193	78.8331	0.706369	0.191197	3.69446	0.000220351	0.00251921		Klhl25	207952	394.16	-0.503101	0.103841	-4.84491	1.26667e-06	1.44938e-05
Mrto4	69902	511.461	0.537161	0.0996951	5.38804	7.12312e-08	8.30505e-07		Uba2	50995	1572.91	0.293379	0.0794519	3.69254	0.000222025	0.00253619		Fam227a	75729	27.8364	1.47711	0.30506	4.84201	1.2853e-06	1.46944e-05
Mdh2	17448	4508.22	0.355246	0.0659781	5.3843	7.27285e-08	8.47241e-07		Slc46a1	52466	188.24	-0.490295	0.132798	-3.69204	0.000222462	0.00253901		Prpf19	28000	3528.66	-0.270807	0.0559317	-4.84174	1.28704e-06	1.47018e-05
Ddx1	104721	3982.54	0.294794	0.0547654	5.38286	7.33125e-08	8.52697e-07		Vamp3	22319	2211.44	0.167272	0.0453887	3.68531	0.000228421	0.00260481		Tardbp	230908	3630.99	-0.262353	0.0541936	-4.84104	1.29162e-06	1.47416e-05
Prss46	74306	54.9883	-1.72846	0.321105	-5.38284	7.33215e-08	8.52697e-07		Rnf103	22644	1124.62	0.19331	0.0525221	3.68055	0.00023273	0.00264945		Rab28	100972	1246.64	-0.458061	0.0946292	-4.84059	1.29455e-06	1.47625e-05
Dclre1a	55947	349.983	0.385461	0.0716259	5.38159	7.38297e-08	8.57712e-07		Syt6	54524	13.8432	-2.10138	0.57094	-3.68056	0.000232723	0.00264945		Setd5	72895	2214.53	-0.284799	0.0588604	-4.83854	1.30793e-06	1.49024e-05
Oplah	75475	259.267	-0.714187	0.132712	-5.38147	7.3878e-08	8.57712e-07		Mylk2	228785	775.901	-0.754866	0.205117	-3.68018	0.000233071	0.00265108		Dnajc13	235567	2182.75	0.309455	0.0639984	4.83535	1.32912e-06	1.51182e-05
Ndrg1	17988	3710.8	1.05864	0.196863	5.37752	7.55175e-08	8.76003e-07		Amacr	17117	1312.66	-0.211233	0.0574226	-3.67856	0.000234553	0.00266568		Selk	80795	1896.18	0.299334	0.0619042	4.83543	1.32856e-06	1.51182e-05
Polr2m	28015	3226.58	0.378053	0.0703265	5.37569	7.62904e-08	8.84219e-07		Zfp212	232784	383.072	0.248427	0.0675482	3.67778	0.000235271	0.00267158		Izumo4	71564	52.463	1.04317	0.215826	4.83338	1.34234e-06	1.52556e-05
Zfp862-ps	58894	956.274	-0.658356	0.122647	-5.36788	7.96677e-08	9.22582e-07		Tcap	21393	634.482	-0.686026	0.186544	-3.67756	0.000235475	0.00267164		Exoc6	107371	462.668	0.456291	0.094408	4.83318	1.3437e-06	1.52582e-05
Pfdn6	14976	813.958	0.528626	0.0985054	5.36647	8.02919e-08	9.29024e-07		Zfp217	228913	559.576	0.349676	0.0951347	3.67559	0.000237298	0.00269005		Rpf2	67239	629.678	-0.50043	0.103579	-4.83138	1.3559e-06	1.53837e-05
Zer1	227693	899.915	-0.383089	0.0714107	-5.36458	8.11372e-08	9.38012e-07		Hprt	15452	1387.87	0.235699	0.0641421	3.67465	0.000238179	0.00269613		Ang	11727	23.2985	1.67566	0.346936	4.82989	1.36609e-06	1.54862e-05
Acadm	11364	1533.83	-0.270613	0.0504503	-5.36395	8.1421e-08	9.40498e-07		Pcdhgc5	93708	53.4327	-0.920264	0.25044	-3.67458	0.000238237	0.00269613		Mettl9	59052	1454.32	-0.474918	0.098337	-4.8295	1.36879e-06	1.55037e-05
Crim1	50766	780.972	-0.994188	0.185356	-5.36367	8.15457e-08	9.41145e-07		Clmp	71566	314.274	-0.738505	0.20099	-3.67434	0.000238463	0.00269642		Eif1a	13664	2276.21	-0.508969	0.105407	-4.8286	1.37495e-06	1.55563e-05
Ccbe1	320924	778.535	-1.14884	0.21438	-5.35889	8.37362e-08	9.65611e-07		Synpo	104027	2483.25	-0.801116	0.21808	-3.67351	0.000239246	0.00270072		Rab11fip1	75767	477.588	0.449215	0.0930343	4.82849	1.37576e-06	1.55563e-05
Foxm1	14235	881.941	2.0745	0.387179	5.35799	8.41539e-08	9.69612e-07		Mphosph9	269702	267.468	0.312688	0.0851159	3.67368	0.000239085	0.00270072		Eps8	13860	1618.11	-0.64566	0.133745	-4.82756	1.38217e-06	1.56117e-05
Exosc7	66446	343.975	0.45667	0.0852446	5.35717	8.45354e-08	9.73188e-07		Arl2bp	107566	3688.89	0.175718	0.0478493	3.67233	0.000240347	0.00271088		Scamp4	56214	1374.98	-0.211172	0.043744	-4.82744	1.38298e-06	1.56117e-05
Dcn	13179	20715.5	-0.880883	0.164448	-5.35659	8.48073e-08	9.75498e-07		Car6	12353	194.821	3.01187	0.82031	3.67163	0.000241008	0.00271376		Cdk2ap2	52004	1357.65	0.51779	0.107288	4.82615	1.39194e-06	1.56997e-05
Mecr	26922	341.657	0.485735	0.0907481	5.35256	8.67164e-08	9.9662e-07		Col15a1	12819	60.3173	1.80907	0.492687	3.67183	0.000240819	0.00271376		Supt7l	72195	414.102	0.332472	0.0689251	4.82367	1.40938e-06	1.5883e-05
Ttyh2	117160	1938.4	-0.397	0.0741788	-5.35194	8.70173e-08	9.99239e-07		Chpt1	212862	1270.61	-0.220253	0.0600123	-3.67014	0.000242422	0.0027274		Isg20l2	229504	760.787	-0.365321	0.0757403	-4.82334	1.41173e-06	1.58961e-05
Rpl22	19934	4521.43	0.371353	0.0694359	5.34814	8.88631e-08	1.01958e-06		Ermp1	226090	1125.13	-0.516826	0.141057	-3.66395	0.000248359	0.00279185		Recql4	79456	179.998	-1.11533	0.231368	-4.82057	1.43151e-06	1.61053e-05
Top2a	21973	4014.03	2.31088	0.432106	5.34795	8.89568e-08	1.0198e-06		Wdr76	241627	202.343	0.473622	0.129274	3.6637	0.000248602	0.00279225		Lhfpl2	218454	1259.98	-1.2746	0.26443	-4.82018	1.43431e-06	1.61233e-05
Rer1	67830	1633.6	0.213563	0.0399559	5.34497	9.04321e-08	1.03585e-06		Sco2	100126824	87.1631	-0.557528	0.15224	-3.66217	0.000250092	0.0028043		Ypel4	241525	31.3998	1.73587	0.360184	4.81938	1.44003e-06	1.61741e-05
Tor1aip1	208263	2824.63	-0.270223	0.0505643	-5.34416	9.08386e-08	1.03963e-06		9930104L06Rik	194268	291.473	-0.335555	0.0916276	-3.66216	0.000250093	0.0028043		Slc9a9	331004	667.394	-0.711572	0.147666	-4.8188	1.44424e-06	1.62078e-05
Erbb2	13866	2077.75	-0.528283	0.0988597	-5.34377	9.10341e-08	1.041e-06		Ngfrap1	12070	627.778	0.347908	0.0950104	3.66179	0.000250455	0.00280601		Clock	12753	2030.19	-0.304501	0.0632286	-4.81588	1.46554e-06	1.64332e-05
Dus2	66369	311.769	0.471767	0.0882952	5.34307	9.13866e-08	1.04416e-06		Rpl3	27367	5035.48	0.27795	0.0759729	3.65854	0.000253656	0.00283951		Nop2	110109	1208.12	-0.552974	0.114853	-4.81464	1.47464e-06	1.65214e-05
Mob3b	214944	105.864	-1.04903	0.196423	-5.34065	9.26121e-08	1.05728e-06		Dctpp1	66422	266.168	0.403819	0.110427	3.65689	0.000255292	0.00285306		St6gal1	20440	484.141	0.534881	0.111133	4.81299	1.48689e-06	1.66447e-05
Dnajc28	246738	196.803	-0.571416	0.107035	-5.3386	9.36652e-08	1.06752e-06		Prr32	68800	126.29	-0.697856	0.190833	-3.6569	0.000255282	0.00285306		Rpl34	68436	154.125	-0.761654	0.158324	-4.81072	1.50387e-06	1.68208e-05
Ctdspl	69274	342.347	0.447024	0.0837334	5.33866	9.36369e-08	1.06752e-06		Mettl14	210529	613.636	0.258897	0.0708428	3.65453	0.000257652	0.00287704		Trp53cor1	100504267	100.294	-0.888566	0.184821	-4.80771	1.52669e-06	1.70476e-05
Arhgef18	102098	938.152	-0.301026	0.0563969	-5.33763	9.4169e-08	1.07237e-06		Zfyve1	217695	1265.7	0.282101	0.0772315	3.65267	0.000259526	0.00289404		Fbxo8	50753	576.929	0.328217	0.0682684	4.80774	1.52643e-06	1.70476e-05
Rps7	20115	3155.34	0.466229	0.0873561	5.33711	9.4439e-08	1.07455e-06		Adgra1	52389	121.413	-0.847523	0.232043	-3.65244	0.000259763	0.00289404		Atf2	11909	1119.54	0.341753	0.0710926	4.80715	1.53097e-06	1.70575e-05
Morf4l2	56397	5642.73	0.375358	0.0703656	5.33439	9.58658e-08	1.08988e-06		Zfp827	622675	748.928	-0.476253	0.130395	-3.65238	0.000259821	0.00289404		Mybl2	17865	114.303	-1.81574	0.37771	-4.80723	1.53032e-06	1.70575e-05
H2afx	15270	386.544	1.25238	0.234838	5.33295	9.66309e-08	1.09766e-06		Stk40	74178	488.348	-0.419342	0.11484	-3.65154	0.000260668	0.00290106		Oxnad1	218885	362.544	-0.398651	0.0829297	-4.8071	1.53139e-06	1.70575e-05
Zc3h18	76014	1538.26	0.265314	0.0497563	5.33228	9.69898e-08	1.10083e-06		Myef2	17876	1291.74	0.416434	0.114064	3.65087	0.000261356	0.00290631		Gdpd1	66569	425.316	0.750005	0.156175	4.80235	1.56812e-06	1.74522e-05
Efemp1	216616	62.7691	-1.32671	0.248822	-5.33197	9.71529e-08	1.10085e-06		D030028A08Rik	319371	87.6435	-0.633655	0.173585	-3.65039	0.000261839	0.00290928		Cct3	12462	5765.78	-0.375578	0.078227	-4.80113	1.57777e-06	1.7545e-05
Arhgef10l	72754	1665.21	-0.512514	0.0961195	-5.33205	9.71108e-08	1.10085e-06		Fxyd1	56188	58.4538	-0.645567	0.176864	-3.65008	0.000262159	0.00291042		St6galnac4	20448	2346.23	-0.308151	0.064196	-4.80015	1.58547e-06	1.7616e-05
Rpl9	20005	4917.35	0.40713	0.0764215	5.32743	9.96117e-08	1.12778e-06		Mrpl30	107734	941.612	0.254559	0.0697572	3.64922	0.000263039	0.00291536		Slc35b1	110172	1126.02	-0.261957	0.054585	-4.79907	1.59404e-06	1.76966e-05
Gtpbp1	14904	1278.48	0.193667	0.0363666	5.32541	1.00725e-07	1.13944e-06		Taf5	226182	151.534	0.500155	0.137057	3.64926	0.000263001	0.00291536		D030028A08Rik	319371	87.6435	-0.828771	0.1727	-4.7989	1.59536e-06	1.76967e-05
Kifc3	16582	1215.84	-0.475353	0.0893015	-5.32301	1.02063e-07	1.15363e-06		Spata6	67946	660.484	0.355011	0.0972899	3.64901	0.000263255	0.00291536		Tbl3	213773	957.175	-0.346262	0.0721598	-4.79854	1.59823e-06	1.77138e-05
Ugt1a6a	94284	322.769	1.57291	0.295618	5.32077	1.03329e-07	1.16697e-06		Shc2	216148	1395.27	-0.25027	0.0686295	-3.64668	0.000265655	0.00293951		Mphosph6	68533	231.543	-0.693785	0.144592	-4.79821	1.60086e-06	1.77284e-05
Actr3	74117	4271.24	0.257869	0.0484673	5.32047	1.03499e-07	1.16792e-06		Kalrn	545156	296.487	-0.487184	0.133612	-3.64625	0.000266095	0.00294195		Dos	100503659	299.244	-0.425636	0.0887122	-4.79794	1.60307e-06	1.77382e-05
Fbxo42	213499	952.35	0.327977	0.0616474	5.3202	1.03651e-07	1.16868e-06		Cnot3	232791	722.349	0.208509	0.0571964	3.64549	0.000266883	0.00294824		Tinf2	28113	307.086	-0.414161	0.0864045	-4.79327	1.64081e-06	1.81408e-05
Stmn1	16765	587.463	1.53833	0.289226	5.3188	1.04451e-07	1.17673e-06		Pcdhb14	93885	193.284	-0.385599	0.105871	-3.64216	0.000270357	0.00298415		Gamt	14431	478.158	-0.621227	0.129642	-4.79185	1.6525e-06	1.8255e-05
Noc2l	57741	1265.41	0.557959	0.104913	5.31828	1.0475e-07	1.17913e-06		Tmco1	68944	1313.31	0.161942	0.0444814	3.64068	0.000271924	0.00299898		Mb21d1	214763	106.22	-0.725527	0.151518	-4.78839	1.68129e-06	1.85577e-05
Dleu2	668253	33.6372	-1.29473	0.243546	-5.31616	1.05977e-07	1.19196e-06		Rpl13	270106	3951.92	0.212912	0.0584887	3.64022	0.000272403	0.00299934		Parp14	547253	104.838	1.00794	0.210674	4.78433	1.71559e-06	1.89208e-05
Sec23b	27054	1287.5	0.370934	0.06979	5.31501	1.06653e-07	1.19857e-06		Hnrnpul2	68693	2442.09	0.275876	0.0757831	3.64033	0.000272284	0.00299934		Zbed5	71970	79.5397	0.701139	0.146569	4.78368	1.72115e-06	1.89666e-05
Brcc3	210766	498.888	0.330667	0.0622177	5.31468	1.06844e-07	1.19974e-06		Olfml2a	241327	39.8136	-1.14694	0.315107	-3.63984	0.000272803	0.00300128		Car5b	56078	601.832	0.9396	0.196527	4.78101	1.74417e-06	1.92045e-05
Gnpnat1	54342	459.794	0.995654	0.187363	5.31405	1.07215e-07	1.20291e-06		Slc16a11	216867	288.023	-0.560392	0.153993	-3.63907	0.00027362	0.00300781		Impa2	114663	72.6105	-0.801103	0.167598	-4.7799	1.75381e-06	1.92948e-05
Cacna1d	12289	10.7971	-5.1511	0.969988	-5.31048	1.09338e-07	1.22573e-06		Ergic1	67458	2964.24	-0.209331	0.0575493	-3.63742	0.00027538	0.00302468		Ccser2	72972	2857.43	0.215252	0.0450666	4.7763	1.78547e-06	1.9627e-05
Mgam	232714	684.86	-0.488778	0.0920464	-5.31013	1.09547e-07	1.22692e-06		Cers6	241447	956.264	-0.341001	0.0937535	-3.63721	0.000275609	0.00302472		Cyp39a1	56050	265.168	0.997781	0.208991	4.77427	1.8036e-06	1.98101e-05
Zbtb44	235132	539.781	-0.356484	0.0671345	-5.31	1.09623e-07	1.22692e-06		Tnfrsf12a	27279	3747.58	-0.412693	0.11348	-3.63669	0.000276166	0.00302835		Tubb6	67951	10244	-0.751939	0.157513	-4.77382	1.80765e-06	1.98383e-05
Sema6c	20360	549.74	-0.734055	0.138269	-5.30891	1.10282e-07	1.23228e-06		Rnd3	74194	1447.57	-0.631076	0.173565	-3.63596	0.000276944	0.0030344		Pvt1	19296	113.116	-0.87144	0.182577	-4.77301	1.8149e-06	1.99017e-05
Map2k1	26395	2237.26	0.261704	0.049294	5.30905	1.10197e-07	1.23228e-06		Trdmt1	13434	108.066	0.50127	0.137925	3.63437	0.000278658	0.0030482		3110040N11Rik	67290	199.012	-0.449775	0.0943422	-4.76748	1.86544e-06	2.04392e-05
Cep128	75216	301.937	1.19254	0.224681	5.30769	1.11023e-07	1.23955e-06		Cep170b	217882	2066.75	0.203066	0.0558736	3.63439	0.000278643	0.0030482		Zc3h10	103284	429.171	0.301686	0.0633023	4.7658	1.88108e-06	2.05769e-05
Cyc1	66445	2964.08	0.418322	0.078823	5.30711	1.1138e-07	1.24252e-06		Ltbp3	16998	13139.1	-0.35959	0.0989929	-3.63248	0.000280711	0.00306817		Rhoj	80837	308.816	-0.813003	0.170589	-4.76587	1.88043e-06	2.05769e-05
Prpf40a	56194	2144.34	0.314013	0.0591828	5.30581	1.12174e-07	1.25036e-06		Il6st	16195	5442.12	-0.307985	0.0848017	-3.63182	0.000281429	0.0030735		Trim35	66854	5890.06	-0.647682	0.135924	-4.76503	1.88822e-06	2.06382e-05
Phf19	74016	239.645	1.52307	0.287275	5.3018	1.14669e-07	1.27713e-06		Lsm11	72290	278.886	0.310162	0.0854121	3.63136	0.000281935	0.00307653		Bcs1l	66821	348.527	-0.441607	0.0927051	-4.76357	1.90199e-06	2.07718e-05
Nup35	69482	145.711	0.581086	0.109611	5.30135	1.14948e-07	1.27919e-06		Vangl1	229658	589.391	0.470524	0.129623	3.62994	0.000283489	0.00309098		Kif7	16576	305.555	0.455869	0.0957111	4.76296	1.9077e-06	2.08172e-05
Arhgef11	213498	914.691	-0.243725	0.0459919	-5.29931	1.16239e-07	1.29251e-06		Lrr1	69706	42.2055	1.78991	0.493287	3.62854	0.000285024	0.00310518		Tmem47	192216	644.593	-0.920147	0.193196	-4.76275	1.90971e-06	2.08222e-05
Cep152	99100	228.822	0.790498	0.149398	5.29124	1.21492e-07	1.34982e-06		Zbtb5	230119	314.204	0.26747	0.0737461	3.62691	0.000286835	0.00312238		2610044O15Rik8	72139	167.071	0.516041	0.108358	4.76238	1.91323e-06	2.08436e-05
Dhrs3	20148	750.278	-0.718974	0.135987	-5.28708	1.24285e-07	1.37973e-06		Rbl2	19651	2692.89	0.295	0.0813773	3.62509	0.000288861	0.00314189		Zfp930	234358	274.175	-0.418062	0.0878012	-4.76146	1.92193e-06	2.09215e-05
Klhl13	67455	770.24	-0.386293	0.0731593	-5.28016	1.29068e-07	1.43168e-06		Grem1	23892	1950.71	-1.10317	0.304435	-3.62367	0.000290456	0.00315668		Cirh1a	21771	961.868	-0.47212	0.0991801	-4.76023	1.93369e-06	2.10324e-05
Net1	56349	988.32	-0.597642	0.113203	-5.27936	1.29633e-07	1.43678e-06		A4galt	239559	567.342	-0.586941	0.162005	-3.62299	0.000291213	0.00316235		Lrrc49	102747	283.005	0.65271	0.137162	4.75869	1.94851e-06	2.11764e-05
Trp53	22059	1595.71	0.590555	0.111899	5.27757	1.3091e-07	1.44858e-06		2310036O22Rik	68544	3646.19	0.195984	0.0541014	3.62253	0.000291736	0.00316546		Tlk1	228012	1084.32	0.239457	0.0503732	4.75366	1.99764e-06	2.16928e-05
Spag9	70834	5904.9	-0.340476	0.0645136	-5.27758	1.309e-07	1.44858e-06		Zmynd10	114602	10.351	1.75142	0.483854	3.61972	0.000294919	0.00319742		Fbxo3	57443	1265.61	0.292501	0.061561	4.75139	2.02021e-06	2.19202e-05
Sptbn1	20742	13943.2	-0.360011	0.0682268	-5.27668	1.31547e-07	1.45445e-06		Gatad2a	234366	2056.9	-0.179414	0.0496065	-3.61674	0.000298341	0.0032319		Galr2	14428	17.1793	-2.07666	0.43737	-4.74805	2.05388e-06	2.22674e-05
Hsd17b4	15488	2009.1	-0.30416	0.0576449	-5.27644	1.31715e-07	1.45513e-06		Lrch3	70144	1271.41	0.291997	0.0807493	3.61609	0.000299086	0.00323736		Metrn	70083	413.659	-0.439236	0.0925119	-4.74789	2.05553e-06	2.22674e-05
Fam111a	107373	911.371	1.27918	0.242462	5.27579	1.32185e-07	1.45915e-06		Arhgef25	52666	910.177	-0.348591	0.0964503	-3.6142	0.000301278	0.00325846		Gm10638	666945	13.3979	1.72915	0.364313	4.74632	2.07155e-06	2.24228e-05
Exosc3	66362	412.26	0.352512	0.066842	5.2738	1.33625e-07	1.47386e-06		Cep78	208518	260.139	0.270887	0.0750073	3.61148	0.000304453	0.00328793		Stoml2	66592	864.454	-0.269422	0.0567682	-4.746	2.07474e-06	2.24393e-05
Aldh6a1	104776	599.939	-0.458238	0.0869077	-5.2727	1.34433e-07	1.48158e-06		Trpc4ap	56407	3459.73	0.122789	0.034	3.61145	0.000304492	0.00328793		Tnfrsf12a	27279	3747.58	-0.538484	0.113469	-4.74565	2.07842e-06	2.2461e-05
Slc44a2	68682	7628.47	-0.415108	0.0787475	-5.27138	1.35398e-07	1.49102e-06		Slc7a2	11988	1706.56	-0.777897	0.215445	-3.61065	0.000305433	0.00329544		Smarce1	57376	1725.83	0.251511	0.0530099	4.74461	2.08908e-06	2.2558e-05
Pphln1	223828	1287	0.326621	0.0619848	5.26937	1.36893e-07	1.50626e-06		Lacc1	210808	208.795	0.403773	0.111874	3.60917	0.000307178	0.00331161		Zfyve26	211978	854.347	0.587108	0.123867	4.73982	2.13905e-06	2.30791e-05
Nol10	217431	781.818	0.443961	0.0842825	5.26754	1.38266e-07	1.52014e-06		Slc12a7	20499	1799.79	-0.319611	0.0885981	-3.60742	0.000309256	0.00333133		Ctdsp1	227292	2515.42	0.133621	0.0282046	4.73754	2.16328e-06	2.33217e-05
Zcchc14	142682	1891.82	-0.397796	0.0755363	-5.26629	1.39208e-07	1.52927e-06		Rtp4	67775	26.0602	-1.05859	0.293653	-3.6049	0.00031227	0.0033611		Polr1a	20019	1730.77	-0.416891	0.0880082	-4.73695	2.16958e-06	2.33708e-05
Ube2b	22210	3103.21	-0.286511	0.0544123	-5.26555	1.3977e-07	1.53422e-06		Pfkfb1	18639	15.4519	1.1876	0.329515	3.6041	0.000313235	0.00336515		Bzw2	66912	994.358	-0.620883	0.131125	-4.73505	2.19005e-06	2.35724e-05
Itga3	16400	1352.95	-0.91818	0.174464	-5.26285	1.4184e-07	1.55569e-06		Map2k3	26397	1832.77	-0.195685	0.0542972	-3.60397	0.000313399	0.00336515		Ccdc53	67282	876.798	0.346384	0.0731843	4.73304	2.21187e-06	2.37883e-05
Xrcc1	22594	675.185	0.305453	0.0580758	5.25956	1.44399e-07	1.58249e-06		Col24a1	71355	16.601	-1.11652	0.309787	-3.60414	0.000313187	0.00336515		Angptl6	70726	90.9698	-1.58123	0.334117	-4.73256	2.21707e-06	2.38251e-05
Lsm12	268490	495.359	0.359675	0.0683972	5.25862	1.45138e-07	1.58932e-06		Nrp1	18186	1574.78	-0.628559	0.174482	-3.60243	0.000315254	0.00338237		Vipas39	104799	673.119	0.384007	0.0812026	4.729	2.25624e-06	2.42266e-05
Phlda3	27280	5805.64	0.298516	0.0567854	5.25692	1.46486e-07	1.6028e-06		Rsu1	20163	1319.51	-0.34195	0.0949574	-3.60109	0.000316886	0.00339715		Fam103a1	67148	256.906	0.441617	0.0934022	4.72812	2.26609e-06	2.43129e-05
Tmem140	68487	1656.56	-1.15807	0.220354	-5.25548	1.4764e-07	1.61413e-06		Prdx4	53381	956.521	0.620787	0.172439	3.60005	0.000318157	0.00340806		Limd2	67803	374.831	-0.442044	0.0935026	-4.72761	2.27179e-06	2.43546e-05
Reep4	72549	360.619	1.0048	0.191278	5.25312	1.49545e-07	1.63366e-06		Zfp101	22643	110.033	0.726795	0.201998	3.59803	0.000320633	0.00343184		Trnau1ap	71787	366.693	-0.380334	0.0804558	-4.72724	2.27588e-06	2.4379e-05
Antxr1	69538	1942.73	-0.814922	0.15524	-5.24945	1.52556e-07	1.66522e-06		Mir22hg	100042498	926.272	-0.318	0.0884218	-3.59639	0.00032266	0.00345079		Atxn3	110616	640.062	0.398305	0.0842792	4.72601	2.28974e-06	2.45079e-05
Actn2	11472	1662.36	-0.523462	0.0997269	-5.24895	1.52965e-07	1.66835e-06		Spata7	104871	164.281	0.387399	0.107815	3.59318	0.000326671	0.0034909		Pnkp	59047	561.523	-0.361194	0.0764668	-4.72353	2.31782e-06	2.47887e-05
Slc3a2	17254	3618.66	0.999527	0.190443	5.24845	1.53388e-07	1.67163e-06		Zkscan17	268417	842.156	0.296165	0.0824525	3.59194	0.000328224	0.00350471		Cox20	66359	312.16	-0.394728	0.0835979	-4.72175	2.33827e-06	2.49875e-05
Cflar	12633	1769.99	-0.483683	0.0921748	-5.24746	1.54212e-07	1.67928e-06		Slc9a3r1	26941	302.633	0.46354	0.12908	3.5911	0.000329288	0.00351328		Cdh24	239096	182.673	-0.677783	0.143592	-4.7202	2.35614e-06	2.51584e-05
AI506816	433855	44.4108	0.972419	0.185363	5.24603	1.55412e-07	1.691e-06		Slc25a22	68267	288.164	-0.400925	0.111666	-3.5904	0.000330176	0.00351725		Txn2	56551	2229.88	-0.490314	0.103888	-4.71964	2.36267e-06	2.5208e-05
Pdgfra	18595	871.523	-0.927579	0.176827	-5.24568	1.55707e-07	1.69287e-06		Cdc40	71713	1083.37	0.156518	0.0435937	3.59039	0.000330185	0.00351725		Pfas	237823	547.993	-0.508347	0.107731	-4.71866	2.37406e-06	2.53095e-05
Bnc1	12173	171.787	-1.11238	0.212064	-5.24548	1.55872e-07	1.69332e-06		Eef1a1	13627	79777.1	0.218206	0.0607883	3.5896	0.000331181	0.00352507		Bcas3	192197	763.034	0.439006	0.0931175	4.71454	2.42262e-06	2.58066e-05
Slc1a5	20514	335.782	1.18754	0.226464	5.24383	1.57274e-07	1.70719e-06		Cdt1	67177	229.762	0.537367	0.149728	3.58896	0.000331997	0.00353096		Pink1	68943	3853.53	0.444962	0.0943869	4.71423	2.42624e-06	2.58248e-05
Slc43a1	72401	104.896	-1.26243	0.240848	-5.24161	1.59178e-07	1.72649e-06		Tgfb1	21803	2063.24	-0.331983	0.0925429	-3.58734	0.000334069	0.00355017		Ccdc107	622404	398.851	-0.419686	0.0890539	-4.71272	2.44433e-06	2.59967e-05
Edem1	192193	1234.66	0.50099	0.0955924	5.2409	1.59794e-07	1.7318e-06		Slc6a17	229706	143.185	-0.592397	0.165152	-3.58698	0.000334536	0.00355233		Zbtb25	109929	177.907	-0.499607	0.10605	-4.71106	2.46431e-06	2.61677e-05
Adh7	11529	1240.35	1.47108	0.280732	5.24016	1.60435e-07	1.73736e-06		Anapc5	59008	4928.1	0.260837	0.0727358	3.58609	0.000335675	0.0035616		Atg2b	76559	1214.76	-0.323818	0.0687356	-4.71107	2.46421e-06	2.61677e-05
Tmem158	72309	1485.81	-0.810864	0.154749	-5.23987	1.60689e-07	1.73875e-06		Acap2	78618	1550.46	0.237831	0.0663343	3.58534	0.000336635	0.00356897		Pfdn2	18637	1412.95	-0.484619	0.102879	-4.71059	2.46999e-06	2.62073e-05
Bnip3	12176	1273.81	0.671241	0.128151	5.23791	1.62409e-07	1.75597e-06		Ip6k3	271424	1642.21	-0.516019	0.144068	-3.58177	0.00034128	0.00361536		Rtf1	76246	1226.56	0.312614	0.0663744	4.70985	2.47896e-06	2.62816e-05
Rcor2	104383	336.69	0.6376	0.121788	5.23534	1.64682e-07	1.77914e-06		Nr2c2	22026	1317.07	0.21191	0.0592271	3.57792	0.000346335	0.00366602		B4galt6	56386	1871.83	-0.262866	0.0558156	-4.70955	2.48269e-06	2.63005e-05
Tcerg1	56070	1428.88	0.36253	0.0692584	5.23445	1.65473e-07	1.78628e-06		Kng2	385643	100.184	-2.32655	0.65036	-3.57733	0.000347124	0.00367147		Dedd2	67379	205.918	0.600864	0.127632	4.70779	2.50416e-06	2.6507e-05
Pgls	66171	992.913	0.347914	0.0664776	5.23355	1.66283e-07	1.79361e-06		Rbfox2	93686	7441.57	-0.166198	0.0464843	-3.57536	0.000349744	0.00369627		Ier2	15936	1147.55	-0.754836	0.160361	-4.7071	2.5126e-06	2.65754e-05
Rpl13a	22121	8257.46	0.588791	0.112578	5.23005	1.69462e-07	1.82646e-06		Sytl5	236643	626.277	-0.434575	0.121596	-3.57392	0.000351677	0.00371378		Shmt2	108037	3876.25	-1.03379	0.219681	-4.70588	2.52777e-06	2.66894e-05
Anpep	16790	2309.07	-0.986639	0.188712	-5.22828	1.71096e-07	1.84262e-06		Hnrnpk	15387	7233.84	0.136436	0.0381844	3.57308	0.000352813	0.00372284		Piezo1	234839	5737.54	-0.329149	0.0699461	-4.70575	2.52935e-06	2.66894e-05
Wdr46	57315	919.13	0.416542	0.079678	5.22782	1.7152e-07	1.84573e-06		Ampd2	109674	1050.21	-0.299398	0.0838791	-3.5694	0.000357803	0.00377253		1810058I24Rik	67705	763.861	0.448883	0.0953848	4.70602	2.52595e-06	2.66894e-05
Wbp11	60321	1570.36	0.246547	0.0471912	5.22443	1.74688e-07	1.87834e-06		Hspa14	50497	1096.66	0.211562	0.0592851	3.56855	0.000358961	0.00378177		Cpne3	70568	1849.37	0.639344	0.135894	4.70474	2.54191e-06	2.67798e-05
Cebpa	12606	571.19	-0.908723	0.174019	-5.22196	1.7704e-07	1.90214e-06		Tbc1d23	67581	1437.72	0.15215	0.0426425	3.56804	0.00035966	0.00378616		Qars	97541	1796.47	0.227358	0.0483241	4.70485	2.54052e-06	2.67798e-05
Tmx2	66958	814.059	0.385769	0.073917	5.21895	1.7994e-07	1.93178e-06		Dgkz	104418	1599.73	-0.229872	0.0645456	-3.56139	0.000368892	0.00388031		Itpripl2	319622	2950.56	0.428404	0.0911105	4.70202	2.576e-06	2.70967e-05
Sept6	56526	278.387	1.0674	0.204666	5.21532	1.83498e-07	1.96843e-06		Rps5	20103	6014.43	0.279323	0.0784625	3.55995	0.000370927	0.00389866		Naa10	56292	521.973	-0.451874	0.0961022	-4.70202	2.57602e-06	2.70967e-05
Aifm2	71361	907.99	-0.335949	0.0644252	-5.21456	1.84252e-07	1.97497e-06		Lpgat1	226856	3240.53	-0.229184	0.0643852	-3.55958	0.000371443	0.00390102		Fbxo30	71865	1421.25	0.397537	0.0845839	4.69991	2.60274e-06	2.73562e-05
Plxnd1	67784	1824.01	-0.365538	0.0701112	-5.21369	1.85124e-07	1.98122e-06		Arl6ip6	65103	461.217	0.249127	0.0700259	3.55764	0.000374199	0.0039269		Sipa1	20469	448.969	-0.860757	0.183252	-4.69712	2.6386e-06	2.76959e-05
Rps13	68052	2278.22	0.450654	0.0864366	5.21369	1.85116e-07	1.98122e-06		Tbl1xr1	81004	1367.79	0.274347	0.0771195	3.55742	0.000374511	0.0039271		Tnks2	74493	3430.74	0.232187	0.0494322	4.69707	2.63918e-06	2.76959e-05
Wdr19	213081	387.914	-0.615761	0.11812	-5.21304	1.85776e-07	1.98664e-06		Rrp1b	72462	538.062	-0.305489	0.0859067	-3.55606	0.000376464	0.00394246		Trp53bp2	209456	783.833	0.303156	0.0645547	4.69611	2.65159e-06	2.78044e-05
Fbl	14113	534.019	0.494525	0.0948789	5.21217	1.86642e-07	1.99434e-06		Gins3	78833	301.996	0.635114	0.178604	3.55599	0.000376564	0.00394246		Zmat3	22401	818.106	-0.53765	0.114502	-4.69555	2.65893e-06	2.78378e-05
Rheb	19744	2008.46	0.464128	0.0890566	5.2116	1.87218e-07	1.99894e-06		Sh3pxd2a	14218	13267.4	-0.25749	0.0724393	-3.55456	0.000378608	0.00396078		Tmem87b	72477	1031.62	0.315942	0.0672849	4.69558	2.65846e-06	2.78378e-05
Pdzd11	72621	800.932	0.250996	0.048167	5.21094	1.87883e-07	2.00448e-06		Gatad1	67210	1679.9	0.175869	0.0494813	3.55425	0.000379062	0.00396244		Nov	18133	771.919	1.35329	0.288244	4.69492	2.66708e-06	2.79014e-05
Coq7	12850	256.157	0.420131	0.0806486	5.20941	1.89444e-07	2.01955e-06		Adam10	11487	2698.41	0.205127	0.0577391	3.55265	0.000381369	0.00398345		Asrgl1	66514	261.716	-0.408785	0.0870973	-4.69342	2.68669e-06	2.80847e-05
Lrrc40	67144	397.693	0.678991	0.13037	5.20818	1.90697e-07	2.03133e-06		Eif4g3	230861	2976.11	-0.150386	0.0423417	-3.55173	0.000382708	0.00399427		Leprot	230514	2019.69	0.29131	0.062079	4.69257	2.69801e-06	2.81811e-05
Rabepk	227746	351.869	0.584499	0.112245	5.20736	1.91544e-07	2.03877e-06		Wdr13	73447	1442.35	-0.190932	0.0537635	-3.55132	0.000383298	0.00399427		Cep170	545389	3194.22	-0.285426	0.0608306	-4.69214	2.70362e-06	2.82177e-05
Cep83	77048	697.403	0.350842	0.067429	5.20313	1.95955e-07	2.08409e-06		Zc3h14	75553	2118.99	0.180422	0.050804	3.55134	0.000383271	0.00399427		Cubn	65969	96.2332	0.806667	0.171946	4.6914	2.71348e-06	2.82987e-05
Map3k3	26406	1056.31	0.258894	0.049762	5.20265	1.96468e-07	2.08793e-06		Tipin	66131	331.242	0.607788	0.171226	3.54963	0.000385779	0.00401701		Hat1	107435	736.131	-0.470733	0.100351	-4.69084	2.72085e-06	2.83315e-05
Tnfsf9	21950	249.803	1.15322	0.221677	5.20227	1.96869e-07	2.09056e-06		Rpl7	19989	10327.5	0.269327	0.075916	3.5477	0.000388609	0.00404262		Thoc1	225160	877.988	0.309347	0.0659465	4.69088	2.72035e-06	2.83315e-05
Rrm1	20133	2206.63	0.890435	0.17117	5.20204	1.97114e-07	2.09154e-06		Rps23	66475	2904.62	0.364358	0.102707	3.54754	0.000388841	0.00404262		Usp17la	13531	16.1085	-2.36203	0.503579	-4.69049	2.72558e-06	2.83587e-05
Cxcl16	66102	24.5363	-2.08175	0.400212	-5.20161	1.97566e-07	2.09472e-06		Cryz	12972	811.539	0.294275	0.0829759	3.54651	0.000390376	0.00405544		Kctd9	105440	2368.86	0.564768	0.12047	4.68805	2.75819e-06	2.86758e-05
Tbc1d22a	223754	1227.84	-0.300268	0.0577382	-5.20052	1.98737e-07	2.1055e-06		Klf10	21847	1482.66	-0.320629	0.0905847	-3.53955	0.000400803	0.00416054		Pnpla8	67452	1488.78	0.304189	0.0648897	4.68778	2.76181e-06	2.86911e-05
Denr	68184	1338.15	0.344257	0.0662051	5.19986	1.99442e-07	2.11134e-06		Rps28	54127	1136.88	0.310693	0.0877832	3.53933	0.000401151	0.00416093		Add3	27360	865.911	-0.492155	0.105024	-4.68611	2.78446e-06	2.89041e-05
Rrs1	59014	998.403	0.798998	0.153693	5.19865	2.00743e-07	2.12347e-06		Hdac6	15185	676.473	0.228597	0.0645999	3.53866	0.000402168	0.00416504		Susd1	634731	29.4084	1.11355	0.237648	4.68573	2.78968e-06	2.89359e-05
Tnfsf12	21944	191.603	-0.875091	0.168349	-5.19807	2.01369e-07	2.12845e-06		Rps8	20116	6135.83	0.361994	0.102297	3.53867	0.000402153	0.00416504		Xrcc3	74335	51.1839	-0.872532	0.186229	-4.68527	2.79587e-06	2.89777e-05
Appl2	216190	896.661	-0.712499	0.137144	-5.19528	2.04417e-07	2.15649e-06		Dnm1	13429	1650.34	-0.491602	0.139115	-3.53377	0.000409674	0.00423309		Cdc14b	218294	657.13	0.22745	0.0485666	4.68325	2.82357e-06	2.92423e-05
Wnt9a	216795	2073.51	-0.868222	0.167122	-5.19514	2.04571e-07	2.15649e-06		Alyref	21681	996.347	0.383765	0.108599	3.53377	0.000409685	0.00423309		Dtl	76843	304.372	-1.1827	0.25255	-4.68304	2.82656e-06	2.92507e-05
Dnm1l	74006	3002.96	0.219639	0.0422776	5.19516	2.04548e-07	2.15649e-06		Snrpa	53607	812.854	0.257682	0.0729134	3.53408	0.000409196	0.00423309		D6Wsu163e	28040	424.257	-0.687337	0.146788	-4.6825	2.83396e-06	2.93047e-05
Gbe1	74185	545.561	0.589693	0.11351	5.19506	2.04652e-07	2.15649e-06		Hlcs	110948	379.047	-0.476167	0.134777	-3.53301	0.00041086	0.00424004		Cdk4	12567	3421.3	-0.318596	0.0680431	-4.68227	2.83721e-06	2.93156e-05
Cdkn2d	12581	581.657	1.03738	0.200114	5.18394	2.17244e-07	2.28742e-06		Amotl1	75723	6681.6	-0.370422	0.104849	-3.53293	0.000410989	0.00424004		Csnk2a1	12995	2063.34	-0.247974	0.0529744	-4.68102	2.8545e-06	2.94716e-05
Atf4	11911	5842.83	0.934205	0.180316	5.18094	2.20773e-07	2.32278e-06		Rbp1	19659	304.509	-1.27226	0.360222	-3.53188	0.000412609	0.00425348		H2afv	77605	1323.8	0.585261	0.12506	4.67984	2.87097e-06	2.96189e-05
Slc35a4	67843	1273.49	0.295304	0.0570136	5.17953	2.22445e-07	2.33857e-06		Tardbp	230908	3630.99	0.192342	0.0544628	3.53163	0.000413009	0.00425434		Stk40	74178	488.348	-0.536759	0.114773	-4.6767	2.91532e-06	3.00533e-05
Cep72	74470	27.3424	2.18005	0.420927	5.17916	2.22892e-07	2.34148e-06		Dact3	629378	168.41	-0.440525	0.124761	-3.53096	0.000414047	0.00426176		Zfp503	218820	964.111	0.587722	0.125803	4.67176	2.9863e-06	3.07614e-05
Aurka	20878	446.796	2.18437	0.421997	5.17625	2.26385e-07	2.37634e-06		Iars	105148	3566.36	-0.498274	0.141127	-3.53067	0.000414511	0.00426327		Ddx56	52513	874.925	-0.489188	0.10474	-4.67049	3.00479e-06	3.09282e-05
Gen1	209334	173.21	1.9211	0.371536	5.1707	2.33222e-07	2.44624e-06		Tyro3	22174	385.978	0.295546	0.0837269	3.52988	0.000415743	0.00427266		Rictor	78757	1084.04	0.338389	0.0724985	4.66753	3.04847e-06	3.13537e-05
Fzd5	14367	459.311	-0.650413	0.125814	-5.16965	2.34527e-07	2.45805e-06		Ipo11	76582	1089.73	0.166937	0.0472953	3.52967	0.000416079	0.00427285		Mrps27	218506	528.132	-0.363215	0.0778549	-4.66529	3.08186e-06	3.16728e-05
Hbp1	73389	2887	-0.577578	0.111734	-5.16924	2.35047e-07	2.46161e-06		Fhl4	14202	23.979	0.824384	0.233685	3.52776	0.000419086	0.00429565		Eif6	16418	2192.62	-0.289066	0.0620535	-4.65834	3.18771e-06	3.27106e-05
Mrps22	64655	405.599	0.420876	0.0814252	5.16886	2.35522e-07	2.4647e-06		Polr1b	20017	564.035	-0.345046	0.0978113	-3.52767	0.000419239	0.00429565		Aplf	72103	243.991	0.500788	0.1075	4.65847	3.18561e-06	3.27106e-05
Nanos1	332397	41.8063	1.6615	0.321478	5.16832	2.36204e-07	2.46995e-06		Ttc26	264134	225.8	0.408173	0.115717	3.52734	0.000419765	0.00429565		Zbtb42	382639	283.317	0.621069	0.133338	4.65784	3.19545e-06	3.2765e-05
Slc7a1	11987	1400.88	0.905434	0.175219	5.16744	2.3732e-07	2.47972e-06		Ip6k1	27399	1850.09	0.214554	0.0608212	3.52762	0.000419315	0.00429565		Slc25a11	67863	1790.29	-0.222741	0.0478473	-4.65525	3.23582e-06	3.31536e-05
Parp8	52552	473.702	-0.345834	0.066933	-5.16687	2.38045e-07	2.48162e-06		Polr3h	78929	717.873	-0.295708	0.0838353	-3.52725	0.0004199	0.00429565		Stxbp5	78808	903.557	0.437078	0.0939008	4.65468	3.24477e-06	3.32199e-05
Smarca5	93762	3924.89	0.419846	0.0812535	5.16712	2.37733e-07	2.48162e-06		Arx	11878	267.381	-0.388835	0.110251	-3.52682	0.000420582	0.00429935		Bnip1	224630	308.629	-0.353005	0.0758444	-4.65434	3.25023e-06	3.32505e-05
Fam8a1	97863	861.762	-0.435677	0.0843193	-5.16699	2.37897e-07	2.48162e-06		Frg1	14300	702.676	0.260914	0.0739895	3.52637	0.000421306	0.00430347		Wdr35	74682	1096.51	0.292575	0.0628843	4.65259	3.2779e-06	3.3508e-05
Haus5	71909	204.653	0.968949	0.187578	5.16558	2.39693e-07	2.4969e-06		Notum	77583	52.3819	-1.39453	0.395576	-3.52532	0.000422973	0.00431722		Rsph3a	66832	194.065	0.447874	0.0962774	4.65191	3.28869e-06	3.35927e-05
Otog	18419	626.472	-0.324755	0.0628761	-5.16501	2.40429e-07	2.50266e-06		Acadsb	66885	1677.1	-0.212111	0.0601843	-3.52436	0.000424504	0.00432956		Ifnar1	15975	1457.35	0.300997	0.0647546	4.64827	3.34735e-06	3.41521e-05
Plcg1	18803	1883.27	-0.35777	0.0693032	-5.16239	2.43823e-07	2.53605e-06		Polr3e	26939	339.061	-0.345623	0.0980841	-3.52374	0.000425502	0.00433643		Lef1	16842	205.082	0.851166	0.183118	4.64819	3.34854e-06	3.41521e-05
Pamr1	210622	18.7962	-3.77574	0.731442	-5.16205	2.44254e-07	2.53861e-06		Eftud2	20624	2532.78	0.142264	0.040376	3.52348	0.000425914	0.00433735		Tmem230	70612	467.442	-0.380203	0.0818035	-4.64777	3.3555e-06	3.41971e-05
Anp32e	66471	4025.83	0.48235	0.0934905	5.15934	2.47821e-07	2.57372e-06		Ccsap	73420	96.309	0.849241	0.241041	3.52322	0.000426334	0.00433833		Rem1	19700	221.876	-0.893434	0.192253	-4.64718	3.365e-06	3.42678e-05
Zc3hav1	78781	1134.6	0.78749	0.152646	5.15892	2.48373e-07	2.5775e-06		Dtx3	80904	1410.17	-0.271671	0.0771149	-3.52294	0.00042679	0.00433967		Comt	12846	1465.41	-0.252438	0.0543497	-4.6447	3.40572e-06	3.46563e-05
Iqsec1	232227	2188.06	-0.267431	0.0518454	-5.15825	2.49273e-07	2.58375e-06		Ppapdc3	227721	376.011	-0.558579	0.158631	-3.52124	0.000429541	0.00436435		Uggt1	320011	4230.22	-0.18771	0.0404281	-4.64305	3.43295e-06	3.49069e-05
Rps23	66475	2904.62	0.529828	0.102716	5.15819	2.49353e-07	2.58375e-06		Fjx1	14221	35.353	-1.04724	0.29767	-3.51811	0.000434635	0.00441276		Atic	108147	2641.33	-0.502384	0.108223	-4.64213	3.44844e-06	3.50378e-05
Cenpl	70454	227.483	1.40364	0.272165	5.15733	2.50501e-07	2.59369e-06		Snx14	244962	690.558	0.237066	0.0673904	3.5178	0.000435144	0.00441459		Timm50	66525	576.427	-0.349508	0.075347	-4.63864	3.50702e-06	3.56061e-05
Kcnmb2	72413	158.703	-1.38211	0.268044	-5.15628	2.51902e-07	2.60622e-06		Myo18a	360013	8636.55	-0.337695	0.096007	-3.5174	0.000435804	0.00441795		Oplah	75475	259.267	0.615494	0.132837	4.63347	3.59591e-06	3.64809e-05
Rpl23a	268449	3546.25	0.424759	0.0823879	5.1556	2.52826e-07	2.61381e-06		Adamts14	237360	2136.46	-0.290987	0.0827365	-3.51704	0.000436395	0.0044206		Gspt1	14852	4560.19	-0.247041	0.0533192	-4.63326	3.59955e-06	3.64903e-05
Dna2	327762	104.272	1.27677	0.247735	5.15377	2.55307e-07	2.63747e-06		Lclat1	225010	1402.56	0.175435	0.0499222	3.51418	0.000441119	0.00446172		Mif	17319	3784.56	-0.519086	0.112046	-4.63278	3.60782e-06	3.65465e-05
Sept8	20362	3184.32	0.67076	0.130154	5.15357	2.55571e-07	2.6382e-06		Maml3	433586	464.002	-0.377397	0.10739	-3.51426	0.000440976	0.00446172		Tmub2	72053	1147.58	0.262043	0.0565963	4.63005	3.65584e-06	3.7005e-05
Ankle1	234396	79.6652	2.46449	0.478589	5.1495	2.61183e-07	2.6941e-06		Phldb2	208177	4539.08	-0.260479	0.074177	-3.51159	0.000445432	0.00450195		Ubqln1	56085	3302.63	-0.172966	0.0373757	-4.62778	3.69599e-06	3.73833e-05
Gtf3a	66596	438.745	0.363054	0.0705051	5.14933	2.61419e-07	2.69451e-06		Wdr45	54636	546.272	0.411128	0.117157	3.5092	0.000449458	0.00453922		Mcfd2	193813	1415.6	-0.522658	0.112955	-4.62715	3.70726e-06	3.7469e-05
Fus	233908	3771.1	0.557253	0.108238	5.1484	2.62718e-07	2.70585e-06		Wtip	101543	383.965	-0.301585	0.0859621	-3.50835	0.000450894	0.0045503		Hist1h1c	50708	1148.11	0.74324	0.160715	4.62459	3.75334e-06	3.79062e-05
Wbscr27	79565	206.082	-0.93264	0.181174	-5.14776	2.63615e-07	2.71306e-06		Pla1a	85031	1319.15	-0.270997	0.0772514	-3.50799	0.00045151	0.0045531		Kcnn4	16534	719	-0.81986	0.177361	-4.62254	3.79065e-06	3.82542e-05
Angptl6	70726	90.9698	1.72679	0.33561	5.14522	2.67202e-07	2.74791e-06		Tdp1	104884	275.126	0.451811	0.128811	3.50755	0.000452253	0.00455412		Mre11a	17535	492.172	-0.372139	0.0806124	-4.6164	3.90463e-06	3.93453e-05
Ttll12	223723	1930.38	0.242672	0.0471965	5.14174	2.72205e-07	2.79726e-06		Nkain1	67149	1509.3	-0.809785	0.230871	-3.50753	0.00045229	0.00455412		Nfx1	74164	1331.03	-0.291101	0.0630571	-4.61648	3.90311e-06	3.93453e-05
Dek	110052	1832.89	0.860384	0.167343	5.14145	2.72626e-07	2.79948e-06		Npat	244879	502.273	0.25418	0.0724832	3.50674	0.000453628	0.00456346		Igsf3	78908	1545.37	0.74457	0.161373	4.61396	3.95069e-06	3.97796e-05
Pcdhb17	93888	532.96	-0.463048	0.09011	-5.1387	2.76648e-07	2.83865e-06		Dusp4	319520	771.081	-0.496007	0.14145	-3.50658	0.000453898	0.00456346		Cys1	12879	87.304	1.22943	0.266592	4.61165	3.99479e-06	4.01935e-05
Zfp365	216049	1083.09	0.519105	0.101056	5.13679	2.79467e-07	2.86542e-06		Ift140	106633	510.087	0.417984	0.119276	3.50434	0.000457737	0.00459517		Wdr4	57773	527.279	-0.539985	0.11711	-4.61093	4.00864e-06	4.03026e-05
Gars	353172	6046.9	0.820072	0.159654	5.13655	2.79832e-07	2.86702e-06		Tnfaip2	21928	2870.99	-0.661726	0.188828	-3.50439	0.000457654	0.00459517		Dennd3	105841	75.8078	1.03755	0.225048	4.61033	4.02026e-06	4.03892e-05
Racgap1	26934	2032.37	1.55225	0.302277	5.13519	2.81855e-07	2.88559e-06		Rdh10	98711	724.459	-0.581341	0.166041	-3.50118	0.000463197	0.00464651		Tln1	21894	16295.8	-0.332105	0.0721251	-4.60457	4.13318e-06	4.14926e-05
Lsm5	66373	141.445	0.693918	0.135147	5.13456	2.82805e-07	2.89315e-06		Eef1g	67160	2838.56	0.262698	0.075051	3.50026	0.000464808	0.00465919		Crot	74114	961.887	0.429578	0.0932972	4.6044	4.13656e-06	4.14955e-05
Mtx1	17827	377.602	0.426199	0.08303	5.13307	2.85058e-07	2.91402e-06		Susd6	217684	7026.48	-0.292605	0.0836188	-3.49927	0.000466529	0.00466986		Gpr161	240888	152.64	0.470823	0.10226	4.60419	4.14074e-06	4.15064e-05
Fanca	14087	119.555	1.79206	0.349154	5.13257	2.85809e-07	2.91952e-06		Zim1	22776	269.601	-0.62789	0.179436	-3.49925	0.000466568	0.00466986		Hnrnph2	56258	1990.93	0.216822	0.0471233	4.60117	4.20133e-06	4.20822e-05
Cntrob	216846	593.288	0.831927	0.1621	5.13217	2.86425e-07	2.92363e-06		Lyst	17101	877.521	-0.668615	0.191114	-3.49851	0.000467872	0.00467942		Mtrr	210009	585.502	-0.482254	0.10488	-4.59814	4.26271e-06	4.26653e-05
Arfgef1	211673	2787.51	-0.238046	0.0464127	-5.12889	2.91458e-07	2.97279e-06		Gltscr2	68077	1565.78	0.279398	0.0799409	3.49506	0.000473963	0.00473681		Usp22	216825	2872.67	0.390699	0.0850696	4.59269	4.37563e-06	4.37629e-05
Mau2	74549	1319.86	-0.234389	0.0457168	-5.12697	2.94438e-07	3.00095e-06		Pik3c3	225326	728.943	0.254657	0.0728725	3.49455	0.000474856	0.0047422		F8a	14070	110.956	0.523518	0.113996	4.59242	4.38141e-06	4.3788e-05
Rpl14-ps1	100040970	225.532	0.544523	0.106278	5.12356	2.99828e-07	3.05133e-06		Nr2f6	13864	1248.6	-0.191006	0.0546624	-3.49429	0.000475329	0.0047434		Mmd	67468	2221.31	0.822465	0.179122	4.59164	4.39769e-06	4.3918e-05
1110004E09Rik	68001	415.752	0.31615	0.0617047	5.1236	2.99758e-07	3.05133e-06		Hsf1	15499	1126.9	-0.200435	0.0573746	-3.49345	0.000476828	0.00475482		Larp1	73158	4850.95	-0.255583	0.0557338	-4.58577	4.5231e-06	4.51369e-05
Lats2	50523	2191.24	-0.379587	0.0740958	-5.12292	3.00841e-07	3.05937e-06		Iglon5	210094	151.228	-0.863332	0.247371	-3.49003	0.000482973	0.00481252		Ar	11835	647.504	0.505429	0.110238	4.58487	4.5426e-06	4.52978e-05
Txn2	56551	2229.88	0.532401	0.103962	5.1211	3.03761e-07	3.08677e-06		Abca6	76184	15.1999	1.18215	0.338843	3.48878	0.000485237	0.00483149		Lrrc1	214345	345.376	0.366929	0.0800447	4.58406	4.56035e-06	4.5441e-05
Pbx1	18514	1700.97	-0.710181	0.138703	-5.12015	3.05286e-07	3.09996e-06		Hnrnpa1	15382	497.233	0.289029	0.0828558	3.48834	0.000486024	0.00483216		Ppp1cc	19047	544.327	-0.264596	0.0577383	-4.58269	4.5904e-06	4.57065e-05
Rin1	225870	1621.22	0.81006	0.158244	5.11907	3.07048e-07	3.11555e-06		Plod3	26433	2559.09	0.257648	0.073858	3.48842	0.000485885	0.00483216		Slc6a9	14664	932.985	-1.2291	0.268269	-4.58161	4.61399e-06	4.59074e-05
Ppat	231327	659.556	0.437062	0.0854556	5.1145	3.14577e-07	3.18958e-06		Isoc1	66307	569.444	0.349457	0.100213	3.48713	0.000488226	0.00485046		Bdkrb1	12061	162.819	1.26503	0.276233	4.57959	4.65888e-06	4.63196e-05
Tmem18	211986	416.109	0.485391	0.0949595	5.11155	3.1952e-07	3.2373e-06		2900026A02Rik	243219	930.135	-0.278678	0.0799361	-3.48626	0.000489818	0.00486267		Inpp5b	16330	653.607	-0.492652	0.107641	-4.57682	4.72104e-06	4.69029e-05
Avil	11567	371.166	4.79687	0.938469	5.11138	3.19819e-07	3.23793e-06		Mmp7	17393	5.45673	-3.97387	1.14032	-3.48487	0.000492382	0.00488451		Tial1	21843	928.456	-0.276579	0.0605067	-4.57104	4.85301e-06	4.81783e-05
Tfeb	21425	437.733	-0.431493	0.0844306	-5.11062	3.21103e-07	3.24852e-06		Chdh	218865	25.2631	1.61432	0.463633	3.4819	0.000497869	0.0049353		Ptbp3	230257	2297.3	0.507712	0.111093	4.57014	4.87403e-06	4.83512e-05
Slc25a23	66972	104.894	-0.823976	0.161321	-5.10767	3.26157e-07	3.29722e-06		Ppip5k1	327655	736.252	0.271624	0.0780554	3.47988	0.000501635	0.00496897		Btbd17	72014	71.6272	-0.8263	0.180965	-4.56608	4.96931e-06	4.926e-05
Gxylt2	232313	408.666	-1.06422	0.208413	-5.10628	3.28569e-07	3.31915e-06		Pidd1	57913	75.5571	0.764561	0.219788	3.47862	0.000504	0.0049887		Zc3h4	330474	1341.35	0.401187	0.0879063	4.5638	5.02351e-06	4.97606e-05
Srsf7	225027	1536.05	0.743809	0.14567	5.10614	3.28814e-07	3.31918e-06		Senp1	223870	715.65	0.433563	0.124658	3.47801	0.000505157	0.00499648		Tango2	27883	261.427	-0.355014	0.0777938	-4.56352	5.03028e-06	4.97909e-05
Noc4l	100608	530.778	0.401066	0.0785547	5.10557	3.29802e-07	3.3267e-06		Itga10	213119	578.675	-0.911504	0.262187	-3.47654	0.000507921	0.00501642		Rbak	57782	201.046	0.403655	0.0885505	4.55847	5.15278e-06	5.09658e-05
Retsat	67442	285.869	0.614665	0.120412	5.10467	3.3137e-07	3.34005e-06		Zbtb39	320080	542.501	0.224869	0.0646805	3.47661	0.000507799	0.00501642		Rab8a	17274	1159.08	-0.226271	0.0496522	-4.55712	5.18595e-06	5.12561e-05
Tfcp2l1	81879	28.2066	4.2612	0.835109	5.10257	3.35074e-07	3.3749e-06		Fbln1	14114	2574.88	-0.646058	0.185926	-3.47482	0.000511196	0.00504505		Fkrp	243853	802.57	0.317173	0.0696311	4.55505	5.23725e-06	5.1725e-05
Armcx4	100503043	1920.31	-0.473426	0.0928055	-5.10128	3.37371e-07	3.39554e-06		Nprl2	56032	258.929	0.284049	0.0817922	3.47281	0.000515044	0.0050793		Fam98a	72722	1504.93	-0.238924	0.0524696	-4.55357	5.2742e-06	5.20517e-05
Lancl3	236285	79.3519	-1.13322	0.222293	-5.09786	3.43514e-07	3.45483e-06		Wdr31	71354	38.7972	0.633212	0.182378	3.47197	0.000516651	0.00509141		Fubp1	51886	1712.16	-0.302462	0.0664269	-4.5533	5.28104e-06	5.20809e-05
Rpl37	67281	4292.8	0.440754	0.0865146	5.09456	3.49543e-07	3.51289e-06		Prelid1	66494	2677.57	0.343898	0.0991407	3.46879	0.00052281	0.00514633		Sertad2	58172	1980.79	-0.327454	0.0719249	-4.55271	5.29584e-06	5.21742e-05
Cchcr1	240084	469.458	0.757645	0.148768	5.09279	3.52842e-07	3.54343e-06		2810408A11Rik	70419	62.6749	0.582544	0.167943	3.4687	0.000522991	0.00514633		Drap1	66556	2688.11	-0.165493	0.0363511	-4.55262	5.29828e-06	5.21742e-05
Sik1	17691	3552.73	-0.486998	0.0956676	-5.09052	3.57074e-07	3.58069e-06		Unc5b	107449	4390.34	-0.586681	0.169207	-3.46724	0.000525838	0.00516906		Ywhag	22628	8680.06	-0.395924	0.086977	-4.55205	5.31256e-06	5.22765e-05
Apitd1	69928	84.056	1.04327	0.204941	5.09058	3.56974e-07	3.58069e-06		Plekhm3	241075	660.236	0.231415	0.0667458	3.46712	0.000526071	0.00516906		Pja1	18744	984.422	-0.225616	0.0495944	-4.54922	5.38449e-06	5.29455e-05
Gpx3	14778	994.783	-1.18693	0.233207	-5.08959	3.58843e-07	3.59578e-06		Saal1	78935	305.284	0.272601	0.0787416	3.46198	0.000536225	0.00526496		Anks6	75691	92.7357	-0.899656	0.197827	-4.54769	5.42386e-06	5.32936e-05
Tgfb3	21809	4986.65	-0.609001	0.119682	-5.08849	3.60918e-07	3.61394e-06		Gnl3	30877	1287.45	-0.453494	0.131052	-3.46042	0.000539334	0.00529162		Pknox2	208076	188.548	-0.949791	0.208865	-4.54739	5.43148e-06	5.33294e-05
Eme1	268465	74.1512	2.14166	0.420942	5.08777	3.62292e-07	3.62504e-06		Smg6	103677	2500.41	-0.404379	0.116938	-3.45807	0.000544052	0.00533401		Phb2	12034	2173.97	-0.348352	0.0766361	-4.54554	5.47945e-06	5.37404e-05
Farsb	23874	1347.07	0.477671	0.0939702	5.08322	3.71097e-07	3.71043e-06		Card10	105844	75.7543	-0.893422	0.25838	-3.45779	0.00054463	0.00533578		Zfyve21	68520	528.624	-0.439572	0.0967055	-4.54547	5.48134e-06	5.37404e-05
Pkia	18767	2834.44	-0.417168	0.0820712	-5.083	3.71513e-07	3.71188e-06		Mast4	328329	1963.75	-0.302243	0.0874247	-3.45719	0.00054585	0.00534383		Smarcd1	83797	583.378	0.389094	0.0856163	4.54462	5.50346e-06	5.39179e-05
Fam132b	227358	543.706	1.2067	0.237452	5.08187	3.73744e-07	3.73145e-06		Dclre1c	227525	175.468	0.307166	0.0888652	3.45654	0.000547163	0.00535279		Eif4h	22384	4991.15	-0.276801	0.0609204	-4.54364	5.52902e-06	5.41288e-05
Higd2a	67044	478.879	-0.34731	0.0683459	-5.08165	3.74161e-07	3.73288e-06		1700003E16Rik	71837	59.6056	0.581848	0.168433	3.45447	0.000551371	0.00539003		Dph5	69740	208.965	-0.600633	0.132203	-4.54325	5.53947e-06	5.41915e-05
Pnpla2	66853	966.073	-0.605835	0.119244	-5.08063	3.76185e-07	3.75034e-06		Ddx39	68278	2427.5	0.423435	0.122636	3.45279	0.000554828	0.00541987		Plekha8	231999	325.315	0.397486	0.0875607	4.53955	5.63737e-06	5.51091e-05
Pdk2	18604	900.719	-0.630919	0.124185	-5.08045	3.76535e-07	3.7511e-06		Gm7325	653016	836.68	-0.503461	0.145827	-3.45245	0.00055552	0.00542268		Mier3	218613	539.275	0.357943	0.0788589	4.53903	5.65134e-06	5.51653e-05
Depdc1a	76131	131.41	2.21229	0.435483	5.08009	3.77254e-07	3.75552e-06		Smarca5	93762	3924.89	0.279963	0.0811434	3.45023	0.000560117	0.00546359		Gphn	268566	475.882	-0.336112	0.0740481	-4.53911	5.64932e-06	5.51653e-05
Rps9	76846	8244.24	0.350395	0.0689814	5.07955	3.78323e-07	3.76343e-06		Arhgef17	207212	3172.5	-0.2416	0.0700458	-3.44918	0.000562299	0.00548088		Fntb	110606	560.191	-0.351153	0.077371	-4.53856	5.66402e-06	5.52489e-05
Nxph4	104080	16.6906	1.96853	0.387603	5.07872	3.79991e-07	3.77728e-06		Znrf3	407821	442.943	-0.338468	0.0981451	-3.44865	0.000563388	0.00548751		Gle1	74412	1198.87	0.237118	0.0522533	4.53786	5.68274e-06	5.53912e-05
Heg1	77446	1564.66	-0.379327	0.0747362	-5.07555	3.86378e-07	3.83799e-06		Tmem123	71929	5484.28	-0.501745	0.14552	-3.44796	0.000564848	0.00549774		Sf1	22668	2930.96	-0.258736	0.0570668	-4.53392	5.78982e-06	5.63941e-05
Cenpo	52504	210.734	0.777396	0.153187	5.07484	3.87832e-07	3.84964e-06		Tmem65	74868	2155.99	0.315846	0.0916327	3.44687	0.000567122	0.00551588		Zfp598	213753	1692.89	-0.419693	0.0926	-4.53232	5.83401e-06	5.67832e-05
Tacc3	21335	668.448	1.91789	0.377957	5.07436	3.88812e-07	3.85657e-06		BC052040	399568	169.351	0.56527	0.164036	3.44601	0.00056894	0.00552955		Amy1	11722	44.0589	0.989369	0.218311	4.53192	5.84506e-06	5.68084e-05
Ccdc14	239839	151.677	0.757976	0.149379	5.07419	3.89149e-07	3.85711e-06		Mthfd1l	270685	1173.85	0.581764	0.168833	3.44579	0.000569383	0.00552986		Slc39a7	14977	4791.56	-0.293005	0.0646518	-4.53205	5.84137e-06	5.68084e-05
Abca7	27403	1676.26	-0.507174	0.100001	-5.0717	3.94268e-07	3.90502e-06		Mxi1	17859	859.957	0.337766	0.0981072	3.44282	0.000575675	0.00558692		Ankrd9	74251	235.54	-0.462513	0.102063	-4.53164	5.85282e-06	5.68427e-05
Fbxo36	66153	129.401	-0.831103	0.163893	-5.07101	3.95714e-07	3.91651e-06		Gtf2b	229906	708.199	0.166681	0.0484309	3.44163	0.000578228	0.00560764		Rab34	19376	1676.65	-0.394822	0.0871547	-4.53013	5.89478e-06	5.72088e-05
Ermp1	226090	1125.13	-0.710482	0.140118	-5.0706	3.96561e-07	3.91923e-06		Adra1d	11550	119.408	-1.21237	0.352329	-3.44102	0.000579536	0.00561627		Ago1	236511	1244.73	0.312582	0.0690378	4.52769	5.96333e-06	5.78323e-05
Cep192	70799	658.048	0.969827	0.191261	5.07071	3.96338e-07	3.91923e-06		Derl2	116891	1132.85	0.145754	0.0423813	3.43911	0.000583641	0.00564789		Pdcl	67466	1269.79	0.191318	0.0422644	4.52669	5.9914e-06	5.80625e-05
Fancm	104806	380.163	0.527946	0.104125	5.07031	3.97164e-07	3.92235e-06		Gpx1	14775	1298.08	-0.288595	0.0839139	-3.43918	0.000583488	0.00564789		Sdc4	20971	3259.64	-0.673319	0.148757	-4.5263	6.00253e-06	5.80865e-05
Hs6st1	50785	1674.56	0.709604	0.139994	5.06883	4.00265e-07	3.95013e-06		A830010M20Rik	231570	156.968	0.367365	0.106854	3.438	0.00058603	0.00566693		Snx29	74478	155.705	0.648904	0.143363	4.52632	6.00204e-06	5.80865e-05
Cdk2ap2	52004	1357.65	-0.543979	0.107325	-5.06851	4.00944e-07	3.95398e-06		Ero1l	50527	2109.23	1.26502	0.367988	3.43766	0.000586755	0.00566985		Smarcad1	13990	902.961	0.225803	0.0498902	4.526	6.01092e-06	5.81258e-05
Zfp182	319535	223.631	-0.425451	0.0839519	-5.06779	4.02457e-07	3.96319e-06		Plcg1	18803	1883.27	-0.237519	0.0691148	-3.43658	0.000589107	0.00568849		Foxn2	14236	641.537	-0.403433	0.0891518	-4.52524	6.03275e-06	5.82949e-05
Ranbp9	56705	1701.52	-0.300473	0.0592905	-5.06781	4.02409e-07	3.96319e-06		Fmn1	14260	669.99	0.352281	0.102542	3.43548	0.00059151	0.00570758		Cpsf3l	71957	1050.04	-0.277424	0.0613089	-4.52502	6.03902e-06	5.83135e-05
Gins3	78833	301.996	0.900485	0.177806	5.06441	4.09665e-07	4.03126e-06		Mkrn1	54484	884.185	0.241015	0.0701661	3.43492	0.000592738	0.00571532		Rnmtl1	67390	228.908	-0.502019	0.111025	-4.52168	6.13511e-06	5.91987e-05
Rhbdf1	13650	1954.17	-0.317847	0.0627706	-5.06364	4.11331e-07	4.04475e-06		Cfb	14962	147.867	-1.05682	0.307695	-3.43463	0.000593362	0.00571723		Nrde2	217827	462.83	0.329192	0.0728156	4.5209	6.15785e-06	5.93755e-05
Fat1	14107	1476.6	0.560923	0.11081	5.06203	4.14809e-07	4.07602e-06		Mthfr	17769	866.683	-0.395565	0.11527	-3.43166	0.000599907	0.00577615		Vps11	71732	946.659	0.389482	0.0861623	4.52033	6.17433e-06	5.94916e-05
Rc3h1	381305	1363.68	-0.386334	0.0763316	-5.06125	4.1651e-07	4.0898e-06		Hmgb3	15354	283.147	0.695579	0.202708	3.43143	0.000600404	0.00577679		Ptx3	19288	38.3206	-3.027	0.669748	-4.51961	6.19545e-06	5.96523e-05
9130401M01Rik	75758	730.851	0.497372	0.0982916	5.06017	4.18879e-07	4.11012e-06		Asb13	142688	91.2877	-0.476281	0.138903	-3.42887	0.000606093	0.00582606		Lamc1	226519	3530.04	-0.327441	0.0724818	-4.51756	6.25554e-06	6.01877e-05
Hjurp	381280	200.717	1.3121	0.259347	5.05923	4.20954e-07	4.12752e-06		Map1lc3a	66734	3546.87	-0.374452	0.10921	-3.42874	0.000606393	0.00582606		Golga1	76899	885.011	0.261189	0.0578351	4.51609	6.29912e-06	6.05636e-05
Ccna2	12428	1577.6	2.18032	0.431081	5.05781	4.24103e-07	4.15542e-06		Pigt	78928	1606.43	0.151764	0.0442672	3.42836	0.000607246	0.00583009		Dhfr	13361	287.619	-0.916365	0.202965	-4.5149	6.3346e-06	6.08611e-05
Fam212b	109050	241.741	0.717824	0.141948	5.05695	4.26005e-07	4.17107e-06		Rpl15	66480	2871.97	0.195082	0.0569392	3.42614	0.000612229	0.00587373		Tex19.2	70956	5.38987	3.72716	0.826386	4.51019	6.47701e-06	6.21504e-05
Hnrnpd	11991	2091.25	0.532504	0.105338	5.05521	4.29926e-07	4.20645e-06		Dolk	227697	545.474	-0.248037	0.0724146	-3.42523	0.000614283	0.00588922		Csnk1a1	93687	5114.18	-0.259024	0.0574313	-4.51015	6.47806e-06	6.21504e-05
Ncoa2	17978	1570.27	-0.350179	0.0692789	-5.05462	4.31244e-07	4.21396e-06		Rftn1	76438	102.112	-0.657137	0.191921	-3.424	0.000617076	0.00591177		Cabp1	29867	8.37442	-2.89187	0.642245	-4.50276	6.70777e-06	6.43083e-05
Kif18b	70218	327.503	2.13335	0.422063	5.05459	4.31309e-07	4.21396e-06		Mybl2	17865	114.303	1.34072	0.391887	3.42119	0.000623486	0.00596892		Plekha6	240753	231.906	-0.982607	0.218305	-4.50107	6.76107e-06	6.47269e-05
Mycl	16918	282.978	-0.85729	0.169636	-5.05371	4.33301e-07	4.22067e-06		Pcnt	18541	1626.65	0.323226	0.0945235	3.41953	0.000627301	0.00600117		Kat5	81601	698.776	0.234287	0.0520503	4.50117	6.75815e-06	6.47269e-05
Gphn	268566	475.882	0.376424	0.0744862	5.05361	4.33538e-07	4.22067e-06		Itgbl1	223272	961.444	-0.728839	0.213328	-3.41652	0.000634266	0.00605662		Hoxa5	15402	67.7423	0.865585	0.19235	4.50006	6.79339e-06	6.499e-05
Smc6	67241	2050.97	0.480763	0.0951306	5.05372	4.33291e-07	4.22067e-06		Rbbp8	225182	469.927	0.507201	0.148459	3.41644	0.000634451	0.00605662		Eif4a1	13681	5875.24	-0.330835	0.0735226	-4.49978	6.80243e-06	6.50301e-05
1810022K09Rik	69126	217.81	0.401854	0.0795153	5.0538	4.33105e-07	4.22067e-06		Ppap2b	67916	1486.12	-0.401748	0.117591	-3.41649	0.000634331	0.00605662		Msl2	77853	808.768	0.301635	0.0670587	4.49808	6.85698e-06	6.55049e-05
Elp6	72341	125.762	0.630719	0.124802	5.05375	4.33207e-07	4.22067e-06		Pycr1	209027	254.253	0.884358	0.258972	3.41488	0.000638098	0.00608278		Cct8	12469	6537.2	-0.298135	0.0663039	-4.49648	6.90865e-06	6.59047e-05
Rgs10	67865	59.1714	1.26493	0.250343	5.05279	4.35398e-07	4.23577e-06		Lmbr1l	74775	302.25	0.271955	0.0796354	3.415	0.00063781	0.00608278		Zfp763	73451	183.278	0.416081	0.0925346	4.49649	6.90831e-06	6.59047e-05
Ap1s1	11769	1249.38	0.291171	0.057636	5.05189	4.37469e-07	4.25289e-06		Tbrg1	21376	1257.68	0.305694	0.0895368	3.41417	0.000639763	0.00609		Nphp4	260305	94.9314	-0.661488	0.147136	-4.49576	6.9323e-06	6.60834e-05
St6gal1	20440	484.141	-0.561773	0.111231	-5.05052	4.40612e-07	4.28041e-06		Ankrd54	223690	508.448	0.29133	0.0853281	3.41423	0.000639618	0.00609		Lancl2	71835	401.317	0.642867	0.143027	4.49473	6.96599e-06	6.63573e-05
Brix1	67832	1106.1	0.397527	0.07872	5.04988	4.42087e-07	4.29169e-06		Gjc1	14615	318.781	0.651356	0.19082	3.41346	0.000641445	0.00610168		Rpl27	19942	1316.94	-0.294281	0.0654809	-4.49415	6.98481e-06	6.64894e-05
Atp2a3	53313	115.66	2.81871	0.558231	5.04937	4.43268e-07	4.30011e-06		Anapc1	17222	3932.99	0.228893	0.0670774	3.41237	0.000643996	0.00612161		Clns1a	12729	705.991	-0.363754	0.0809881	-4.49145	7.07384e-06	6.72892e-05
Ddx56	52513	874.925	0.529405	0.10493	5.04534	4.52723e-07	4.38872e-06		Nub1	53312	1953.1	0.214427	0.0628559	3.4114	0.000646307	0.00613923		S1pr3	13610	52.3976	-0.971176	0.21625	-4.49099	7.08937e-06	6.73611e-05
Birc5	11799	533.749	2.21627	0.439566	5.04196	4.60796e-07	4.46382e-06		Rpl28	19943	3434.46	0.311549	0.0913541	3.41035	0.000648803	0.00615859		Rbm39	170791	3728.98	0.233141	0.0519139	4.49093	7.09143e-06	6.73611e-05
Wisp2	22403	1320.09	-1.00992	0.20033	-5.04129	4.62398e-07	4.47617e-06		Sephs1	109079	1024.64	0.271969	0.0798045	3.40794	0.00065456	0.00620039		Acot2	171210	288.24	-1.57783	0.351601	-4.48756	7.2043e-06	6.83848e-05
Ints5	109077	458.579	0.339697	0.0674016	5.0399	4.65779e-07	4.50087e-06		Nme2	18103	5645.81	0.324245	0.09514	3.40808	0.000654219	0.00620039		Cspg4	121021	679.919	-0.428939	0.0956593	-4.48403	7.32451e-06	6.94767e-05
Stard5	170460	194.413	1.8292	0.362948	5.03983	4.65936e-07	4.50087e-06		Pcdhb12	93883	71.618	-0.489925	0.14376	-3.40792	0.000654593	0.00620039		1700017B05Rik	74211	924.463	-0.369676	0.0824585	-4.48317	7.35412e-06	6.97083e-05
Sars	20226	5259.59	0.921662	0.182875	5.03985	4.65895e-07	4.50087e-06		Slc8a1	20541	282.046	-0.70562	0.207098	-3.40718	0.000656372	0.00621285		Taf15	70439	1989.31	-0.64761	0.144518	-4.48119	7.42292e-06	7.03108e-05
Maff	17133	490.535	-0.55906	0.110985	-5.03725	4.72261e-07	4.55875e-06		Me1	17436	1133.68	0.200956	0.0589883	3.4067	0.000657525	0.006215		Hccs	15159	715.31	-0.281559	0.0628464	-4.48011	7.46033e-06	7.06153e-05
Dimt1	66254	220.452	0.648199	0.128691	5.03685	4.73251e-07	4.56509e-06		Cpsf6	432508	1690.45	0.180248	0.052907	3.40689	0.000657084	0.006215		Clic4	29876	10541.3	-0.363979	0.0812516	-4.47965	7.47643e-06	7.07179e-05
C1qbp	12261	1883.19	0.735866	0.146133	5.03558	4.76398e-07	4.5922e-06		Pcdhb22	93893	264.186	-0.365904	0.10743	-3.40597	0.00065929	0.0062273		Fam120a	218236	7395.27	-0.131834	0.0294399	-4.47807	7.53204e-06	7.11937e-05
Rnf13	24017	2401.86	-0.317946	0.0631547	-5.0344	4.79345e-07	4.61737e-06		Gm5577	434064	21.9322	1.25716	0.369159	3.40548	0.000660469	0.00623405		Dtx4	207521	1072.19	0.797569	0.17815	4.47695	7.57168e-06	7.1518e-05
Mbtd1	103537	472.654	-0.463781	0.092135	-5.03372	4.81059e-07	4.63062e-06		Ttc7b	104718	624.711	-0.240366	0.0706214	-3.40359	0.000665061	0.00626857		Ero1lb	67475	186.707	0.497042	0.111078	4.47473	7.6507e-06	7.22136e-05
Inpp4a	269180	751.803	-0.374576	0.0744654	-5.03021	4.89951e-07	4.71289e-06		Morf4l2	56397	5642.73	0.239687	0.070419	3.40372	0.000664745	0.00626857		Hnrnpf	98758	1208.69	-0.31657	0.070765	-4.47354	7.69367e-06	7.25682e-05
Tmem128	66309	383.582	0.522176	0.103812	5.03001	4.90452e-07	4.7144e-06		Scd4	329065	11.0938	-1.77093	0.520354	-3.40332	0.000665722	0.0062704		Psmg2	107047	553.529	-0.351102	0.0784921	-4.47309	7.70981e-06	7.26348e-05
Yars	107271	1959.97	0.773083	0.153787	5.02698	4.98268e-07	4.78617e-06		Cnot7	18983	1690.71	0.138385	0.0406705	3.40259	0.000667497	0.0062813		C1qbp	12261	1883.19	-0.653253	0.146042	-4.47304	7.71156e-06	7.26348e-05
Cited2	17684	3779.01	-0.373431	0.0743101	-5.02531	5.02622e-07	4.82122e-06		Tab1	66513	801.842	-0.184584	0.0542502	-3.40246	0.000667815	0.0062813		Gm38426	100503676	25.6037	1.52358	0.340826	4.47027	7.81222e-06	7.35313e-05
Etaa1	68145	202.959	0.653596	0.130058	5.02541	5.0237e-07	4.82122e-06		Ptpn22	19260	170.956	0.848304	0.249508	3.3999	0.0006741	0.00633597		Eif4a3	192170	2112.35	-0.215197	0.0481483	-4.46946	7.84177e-06	7.37577e-05
Casp8ap2	26885	561.364	0.441677	0.0880065	5.01869	5.20259e-07	4.98691e-06		Spata5	57815	551.697	-0.324808	0.0955776	-3.39837	0.000677886	0.0063671		Rnf38	73469	981.992	0.300109	0.0671608	4.46852	7.87626e-06	7.40302e-05
Mak16	67920	895.579	0.475487	0.0947731	5.01711	5.24547e-07	5.02449e-06		Serpinb9	20723	855.251	-0.293315	0.0863297	-3.39762	0.000679756	0.00636779		Raf1	110157	2792.34	0.227366	0.0509247	4.46475	8.01641e-06	7.52948e-05
Arhgap39	223666	486.736	-0.337041	0.0671829	-5.01678	5.25456e-07	5.02968e-06		Cblb	208650	667.085	-0.210375	0.0619192	-3.39758	0.000679858	0.00636779		Ube2e1	22194	823.92	-0.320861	0.0718743	-4.4642	8.03672e-06	7.54327e-05
Espl1	105988	528.41	2.05996	0.410664	5.01618	5.27098e-07	5.04188e-06		Cstf3	228410	570.394	0.243977	0.0718009	3.39797	0.000678881	0.00636779		Thbs1	21825	38750.4	1.1398	0.255484	4.46133	8.14513e-06	7.63969e-05
Cdca3	14793	436.176	2.01687	0.402303	5.0133	5.35032e-07	5.11419e-06		Dynll2	68097	3457.08	-0.189683	0.0558257	-3.39777	0.000679368	0.00636779		Dgat2	67800	112.935	-0.796029	0.17847	-4.4603	8.1846e-06	7.67135e-05
Urgcp	72046	1343.38	-0.247679	0.0494305	-5.01066	5.4245e-07	5.18148e-06		Btbd1	83962	1555.96	-0.144957	0.0426752	-3.39675	0.000681912	0.00638258		Ipmk	69718	849.651	0.279109	0.0626122	4.45774	8.28281e-06	7.75799e-05
Prss23	76453	7683.8	-0.373336	0.0745302	-5.00919	5.46602e-07	5.21749e-06		Apip	56369	342.815	0.25816	0.0760716	3.39364	0.000689704	0.00645101		Fam46c	74645	19.7435	1.42505	0.319719	4.4572	8.30359e-06	7.77202e-05
Akna	100182	137.698	1.29091	0.257835	5.00672	5.53665e-07	5.28123e-06		Ift74	67694	781.162	0.242534	0.0714742	3.39331	0.000690531	0.00645426		Atraid	381629	1208.1	0.377632	0.084733	4.45673	8.32208e-06	7.7839e-05
Bub3	12237	1554.37	0.484046	0.0967397	5.00359	5.62732e-07	5.36398e-06		Hes1	15205	682.527	-0.36658	0.108056	-3.3925	0.000692575	0.00646885		Vcpkmt	207965	192.886	-0.423814	0.0951003	-4.4565	8.331e-06	7.78682e-05
Desi1	28075	1228.25	0.251341	0.050253	5.0015	5.68851e-07	5.41853e-06		Sh3bp5	24056	960.6	-0.255319	0.0752861	-3.39132	0.000695573	0.00649233		Gpatch8	237943	1146.14	0.281794	0.0632843	4.45283	8.47452e-06	7.91545e-05
Neurl1b	240055	252.751	2.38443	0.476911	4.99975	5.74055e-07	5.4643e-06		Arhgap39	223666	486.736	-0.221304	0.0652611	-3.39105	0.000696263	0.00649427		Hotair	100503872	89.1557	0.70255	0.157875	4.45003	8.58591e-06	8.01391e-05
Sap30l	50724	555.678	-0.333564	0.0667906	-4.99418	5.9086e-07	5.62036e-06		Gnptab	432486	864.317	-0.204153	0.0602365	-3.38919	0.000700988	0.00653379		Ap1s1	11769	1249.38	-0.255539	0.057432	-4.44942	8.61009e-06	8.0309e-05
A430105I19Rik	214239	2302.75	-0.441858	0.0884882	-4.99341	5.93211e-07	5.6388e-06		Mepce	231803	969.159	0.200041	0.0590626	3.38693	0.000706787	0.00658327		Kcnab1	16497	40.8926	1.99158	0.447746	4.448	8.66716e-06	8.07852e-05
Npy1r	18166	40.9986	-1.87244	0.375149	-4.99118	6.00105e-07	5.70037e-06		Tmem176b	65963	560.945	-0.741278	0.21897	-3.38529	0.000711033	0.00661822		Atp10d	231287	204.101	-0.459933	0.103413	-4.44754	8.68592e-06	8.09038e-05
Ndufb10	68342	1456.18	0.306547	0.0614613	4.98765	6.11183e-07	5.80157e-06		Itgb7	16421	21.3511	1.27149	0.375725	3.3841	0.000714127	0.00664242		Med22	20933	1245.19	-0.304958	0.068572	-4.44726	8.69721e-06	8.09528e-05
Sp8	320145	46.988	1.15483	0.231652	4.98517	6.19062e-07	5.87229e-06		Dnajc28	246738	196.803	0.343957	0.101678	3.3828	0.000717498	0.00666915		Eef1d	66656	3019.38	-0.28782	0.0647688	-4.44381	8.83784e-06	8.22048e-05
Kif20b	240641	667.105	1.91648	0.384507	4.98424	6.22046e-07	5.89651e-06		Fam134a	227298	1779.16	0.315183	0.0932056	3.38159	0.00072067	0.006694		Sept6	56526	278.387	-0.906134	0.203963	-4.44265	8.88587e-06	8.25943e-05
Phldb2	208177	4539.08	-0.369811	0.0742103	-4.98328	6.25151e-07	5.92015e-06		Crot	74114	961.887	0.314139	0.0929347	3.38021	0.000724299	0.00672306		Chordc1	66917	1277.15	-0.397979	0.089594	-4.44202	8.91168e-06	8.27768e-05
Tubgcp3	259279	799.059	0.362552	0.0727548	4.9832	6.25404e-07	5.92015e-06		Pcmtd2	245867	1464.77	0.22415	0.0663258	3.37953	0.00072609	0.00673244		Mrpl20	66448	669.004	-0.294715	0.0663674	-4.44066	8.96844e-06	8.32465e-05
Apln	30878	115.481	2.98344	0.598831	4.98211	6.28942e-07	5.94952e-06		Atp8b2	54667	2724.27	0.290353	0.0859173	3.37945	0.000726314	0.00673244		Pcbp1	23983	6594.29	-0.343568	0.0774053	-4.43856	9.05625e-06	8.40035e-05
Ddr1	12305	3014.66	-0.290895	0.0583998	-4.9811	6.32236e-07	5.97655e-06		Gpr179	217143	20.4978	-1.01171	0.299406	-3.37905	0.000727368	0.00673292		Med24	23989	1214.29	0.219701	0.0495098	4.43752	9.09997e-06	8.43507e-05
Itgbl1	223272	961.444	-1.06414	0.213703	-4.97953	6.374e-07	6.02121e-06		Tmem158	72309	1485.81	-0.521052	0.1542	-3.37906	0.000727331	0.00673292		Ptov1	84113	1514.43	0.392775	0.0885189	4.4372	9.11386e-06	8.44212e-05
Iqsec2	245666	725.15	-0.304848	0.0612363	-4.97823	6.41686e-07	6.05751e-06		Efhd2	27984	714.208	-0.278477	0.0824277	-3.37844	0.000728977	0.00674316		Cdyl	12593	292.73	-0.64964	0.146519	-4.43381	9.25805e-06	8.56976e-05
Klf10	21847	1482.66	0.448404	0.0901103	4.97617	6.48553e-07	6.11812e-06		Peg13	353342	579.697	-0.29473	0.0872438	-3.37823	0.000729533	0.00674366		Chst11	58250	1457.53	-0.628183	0.141688	-4.43355	9.26935e-06	8.57431e-05
Wdr75	73674	1166.16	0.556834	0.111939	4.97445	6.54339e-07	6.16845e-06		Fstl3	83554	1560.65	-0.566853	0.167924	-3.37565	0.00073642	0.00680263		Ankrd16	320816	213.965	0.523062	0.118019	4.43201	9.3357e-06	8.62973e-05
Tcea1	21399	759.794	0.667901	0.134288	4.97365	6.57026e-07	6.18952e-06		Psmd9	67151	734.061	0.172287	0.0510508	3.37483	0.000738622	0.00681828		Sf3b6	66055	1013.68	-0.269131	0.0607351	-4.43123	9.36965e-06	8.65516e-05
Zfp946	74149	225.945	0.458545	0.0922219	4.9722	6.61984e-07	6.23193e-06		Pkia	18767	2834.44	-0.27714	0.0822113	-3.37107	0.000748774	0.00690724		Dcp2	70640	629.628	-0.316129	0.0713444	-4.43103	9.37832e-06	8.65721e-05
Sema3c	20348	1123.81	-0.578585	0.116388	-4.97117	6.65495e-07	6.26068e-06		Rbm3	19652	2650.62	0.212311	0.0629895	3.37058	0.0007501	0.00691473		Tmem71	213068	24.1324	1.13986	0.257313	4.42986	9.42955e-06	8.69852e-05
Gyk	14933	237.533	0.515869	0.103785	4.97057	6.67569e-07	6.27588e-06		Hsd17b11	114664	412.72	0.362974	0.107695	3.37039	0.000750626	0.00691483		Pter	19212	252.879	-0.359259	0.0811345	-4.42795	9.51322e-06	8.76967e-05
G6pdx	14381	807.174	0.723774	0.145678	4.9683	6.7543e-07	6.34543e-06		Pom121	107939	950.476	0.263173	0.0781078	3.36935	0.000753444	0.00693602		Ubxn8	108159	325.08	0.454694	0.102745	4.42544	9.62441e-06	8.86608e-05
Bckdha	12039	973.286	-0.44718	0.0900362	-4.96667	6.81116e-07	6.39353e-06		Smchd1	74355	1552.96	0.359929	0.106863	3.36814	0.000756785	0.00696201		Parp4	328417	907.286	0.29472	0.0666089	4.42463	9.66076e-06	8.89347e-05
Kif1b	16561	6203.64	-0.385461	0.0776111	-4.96657	6.81484e-07	6.39353e-06		Tmem129	68366	656.507	0.205817	0.0611548	3.36551	0.000764023	0.00702378		Map6d1	208158	9.4589	-1.73452	0.392033	-4.42442	9.67031e-06	8.89615e-05
2810474O19Rik	67246	3323.5	-0.468422	0.0943427	-4.96511	6.86606e-07	6.43717e-06		2810025M15Rik	69953	574.716	0.291501	0.0866453	3.36431	0.00076736	0.00704963		Nap1l4	17955	2846.02	-0.186587	0.0421785	-4.42374	9.70065e-06	8.91795e-05
Sft2d2	108735	2287.65	-0.594943	0.119856	-4.96383	6.91157e-07	6.4754e-06		Ephb3	13845	1908.52	-0.278445	0.0827692	-3.36412	0.000767895	0.00704972		Cdc40	71713	1083.37	0.194709	0.0440189	4.42331	9.72016e-06	8.92977e-05
Bud31	231889	762.077	0.39324	0.0792288	4.96334	6.92911e-07	6.48739e-06		Csdc2	105859	560.644	-0.402201	0.119579	-3.36347	0.000769682	0.00706129		Phb	18673	583.371	-0.317516	0.0717974	-4.42239	9.76164e-06	8.95977e-05
Jarid2	16468	420.533	-0.343911	0.0693203	-4.96119	7.00612e-07	6.555e-06		Map1a	17754	3707.92	-0.222722	0.0662323	-3.36274	0.000771731	0.00707526		Mrps22	64655	405.599	-0.357493	0.080839	-4.42229	9.76616e-06	8.95977e-05
Pttg1ip	108705	7734.57	-0.291944	0.0588548	-4.96041	7.03447e-07	6.57703e-06		Zgpat	229007	551.065	-0.244236	0.0726824	-3.36031	0.000778544	0.00713284		Aifm1	26926	1349.18	-0.322555	0.0729492	-4.42164	9.79558e-06	8.98062e-05
Lrwd1	71735	419.412	0.40556	0.0818485	4.95501	7.23265e-07	6.75772e-06		Atpif1	11983	1565.41	0.153745	0.0457561	3.36011	0.000779112	0.00713318		Inpp5a	212111	770.761	-0.295609	0.066883	-4.41979	9.87947e-06	9.05135e-05
Pde5a	242202	1560.89	-0.360184	0.0726986	-4.95449	7.25216e-07	6.77132e-06		Cntln	338349	509.114	0.666929	0.198589	3.35834	0.000784127	0.0071742		Deb1	26901	172.1	-0.64953	0.147034	-4.41756	9.9821e-06	9.13914e-05
Plxnb1	235611	569.759	-0.408427	0.0824955	-4.9509	7.38722e-07	6.89273e-06		Tfeb	21425	437.733	-0.282747	0.0842245	-3.35707	0.000787745	0.0072024		Carhsp1	52502	3381.02	-0.307273	0.0695661	-4.41699	1.00084e-05	9.15698e-05
Cse1l	110750	2265.92	0.352588	0.0712453	4.94894	7.46195e-07	6.95297e-06		Kbtbd6	432879	5.40639	1.98552	0.591656	3.35588	0.000791135	0.00722846		Htr7	15566	304.386	0.94514	0.214161	4.41322	1.01843e-05	9.31154e-05
Kif11	16551	926.744	2.09329	0.422967	4.94906	7.45736e-07	6.95297e-06		Dhx57	106794	745.689	0.245836	0.0732821	3.35465	0.000794665	0.00725084		Slc39a1	30791	2391.15	-0.219898	0.0498464	-4.41151	1.02651e-05	9.37901e-05
Cspg4	121021	679.919	0.47441	0.0959282	4.94547	7.59601e-07	7.06949e-06		Ctnna1	12385	16117.4	-0.174813	0.0521108	-3.35465	0.000794651	0.00725084		Rnf44	105239	2423.21	0.219385	0.0497396	4.41067	1.03053e-05	9.40301e-05
Fadd	14082	224.201	0.48009	0.0970776	4.94543	7.59777e-07	7.06949e-06		Relt	320100	223.837	-0.440209	0.131236	-3.35434	0.000795547	0.00725396		Camk2n1	66259	351.837	0.495103	0.112251	4.41069	1.03041e-05	9.40301e-05
Tmem123	71929	5484.28	-0.719959	0.145584	-4.9453	7.60249e-07	7.06949e-06		Rpl17	319195	4196.12	0.349708	0.104294	3.35311	0.000799093	0.0072764		Ppid	67738	1441.21	-0.406942	0.0922931	-4.40924	1.03734e-05	9.45864e-05
Tbcel	272589	995.285	-0.368847	0.0746634	-4.94014	7.80679e-07	7.25454e-06		Prpf6	68879	2268.76	0.136162	0.0406062	3.35323	0.000798745	0.0072764		Pdk2	18604	900.719	0.547468	0.124202	4.40789	1.04384e-05	9.51152e-05
Hax1	23897	1164.32	0.815817	0.165156	4.93967	7.8254e-07	7.26197e-06		Tarbp2	21357	415.563	0.257109	0.0766964	3.3523	0.000801426	0.00729142		Il6	16193	9.61617	-2.38984	0.542264	-4.40715	1.04741e-05	9.53105e-05
Klhdc8b	78267	101.305	-0.697793	0.141261	-4.93976	7.82181e-07	7.26197e-06		A330023F24Rik	320977	24.9955	-0.845342	0.25219	-3.352	0.000802287	0.00729142		Trit1	66966	417.086	-0.360384	0.081772	-4.40718	1.04723e-05	9.53105e-05
2700094K13Rik	72657	222.852	1.20263	0.243474	4.93947	7.83345e-07	7.26451e-06		1110065P20Rik	68920	319.101	-0.263277	0.0785439	-3.35198	0.000802372	0.00729142		Chd5	269610	46.967	-0.916837	0.208079	-4.40619	1.05205e-05	9.56682e-05
Ctnnb1	12387	11148	-0.346046	0.0700728	-4.93837	7.87779e-07	7.30069e-06		Baz1b	22385	3440.79	0.199624	0.0595679	3.3512	0.00080462	0.0073061		Elf4	56501	484.066	-0.412473	0.0936319	-4.40526	1.05656e-05	9.60133e-05
Tmem181b-ps	547127	283.915	-0.591579	0.119865	-4.93538	7.99967e-07	7.40862e-06		Fgf21	56636	114.721	-1.35097	0.403149	-3.35104	0.000805075	0.0073061		Tbl2	27368	873.11	-0.57575	0.130719	-4.40448	1.06039e-05	9.6296e-05
Tagln2	21346	3677.49	1.01766	0.206211	4.93503	8.01378e-07	7.41668e-06		Pdf	68023	511.984	-0.219097	0.0653928	-3.35048	0.000806721	0.00731608		Elmsan1	238317	1157.86	-0.308862	0.0701544	-4.40261	1.06959e-05	9.70654e-05
Cdc42bpg	240505	902.783	-0.400387	0.0811858	-4.93173	8.15034e-07	7.53796e-06		Rrp15	67223	435.539	-0.495706	0.147982	-3.34978	0.000808755	0.00732464		Setd2	235626	1618.31	0.295631	0.0671583	4.402	1.07259e-05	9.72722e-05
Il6ra	16194	220.916	-0.627704	0.127292	-4.93123	8.1713e-07	7.55225e-06		Palm2	677884	220.281	-0.367875	0.109818	-3.34987	0.000808495	0.00732464		Trafd1	231712	1195.19	0.322999	0.0733882	4.40124	1.07632e-05	9.75449e-05
Hhipl1	214305	210.116	1.27355	0.258374	4.9291	8.2608e-07	7.62981e-06		Best1	24115	162.599	-1.00159	0.299055	-3.34919	0.000810488	0.00733538		Spty2d1	101685	781.864	-0.446797	0.101522	-4.40097	1.07766e-05	9.76003e-05
Gab1	14388	1093.97	-0.353807	0.071782	-4.92891	8.26888e-07	7.63213e-06		Wrap53	216853	181.303	0.380795	0.113732	3.34817	0.000813465	0.00735736		Perp	64058	104.003	1.39698	0.317612	4.39839	1.09056e-05	9.8679e-05
L3mbtl2	214669	815.716	0.304434	0.0617963	4.92641	8.37557e-07	7.72539e-06		Prdx5	54683	2567.03	-0.168867	0.0504587	-3.34663	0.000818009	0.00738951		2010012O05Rik	66439	359.547	0.306175	0.0696123	4.3983	1.09104e-05	9.8679e-05
Kif15	209737	254.032	2.2384	0.454382	4.92625	8.38209e-07	7.7262e-06		Cd3eap	70333	456.248	-0.425378	0.127108	-3.34659	0.00081812	0.00738951		Mlec	109154	8715.4	-0.264671	0.0601815	-4.39788	1.09312e-05	9.88e-05
4930558J18Rik	75323	13.2742	2.7319	0.554807	4.92405	8.47713e-07	7.80855e-06		Pnrc2	52830	1417.58	0.418799	0.125155	3.34623	0.000819191	0.0073942		Ebna1bp2	69072	1251.72	-0.454386	0.103323	-4.39772	1.09393e-05	9.88074e-05
Prpf18	67229	1414.88	-0.35633	0.0723875	-4.92254	8.54295e-07	7.86388e-06		Trim41	211007	1238.72	0.172427	0.0515339	3.3459	0.000820156	0.00739794		Nfia	18027	28.5462	1.10391	0.251046	4.39724	1.09634e-05	9.89584e-05
Csnk1e	27373	2383.28	-0.233898	0.0475223	-4.92186	8.57252e-07	7.8858e-06		Tep1	21745	1398.68	0.333647	0.0997615	3.34444	0.000824476	0.00743191		Apba3	57267	1211.45	-0.326736	0.0743208	-4.39629	1.10118e-05	9.93283e-05
Fam126b	213056	481.765	-0.316551	0.0643304	-4.92072	8.62283e-07	7.92675e-06		Trp53inp1	60599	812.248	0.748046	0.223885	3.34121	0.000834148	0.00751405		Id1	15901	328.028	-0.737163	0.167725	-4.39507	1.10738e-05	9.98202e-05
Ccndbp1	17151	1313.59	-0.354689	0.0720866	-4.92032	8.64029e-07	7.93747e-06		Tmcc3	319880	1033.58	-0.347328	0.103964	-3.34084	0.000835241	0.00751885		Rcor3	214742	663.626	0.326543	0.0743003	4.39491	1.1082e-05	9.98271e-05
Os9	216440	3041.04	-0.272824	0.0554616	-4.91915	8.69212e-07	7.9779e-06		Plekha5	109135	458.597	0.410476	0.122925	3.33925	0.000840052	0.00755709		Arhgap24	231532	578.693	0.451383	0.102764	4.39242	1.12096e-05	0.000100887
Rbm10	236732	858.703	0.293978	0.0597629	4.91906	8.69596e-07	7.9779e-06		Atg14	100504663	404.065	0.228781	0.0685191	3.33894	0.000841002	0.00756057		Nsmce4a	67872	518.841	0.348892	0.0794323	4.39232	1.12147e-05	0.000100887
Sf3a1	67465	1795.42	0.277155	0.0563801	4.91583	8.84069e-07	8.10525e-06		Figf	14205	132.644	1.10941	0.332326	3.33831	0.000842905	0.00757261		Gm11110	100169874	30.9407	-0.945982	0.215424	-4.39126	1.12697e-05	0.000101246
Rps4x	20102	9143.88	0.375157	0.0763194	4.91561	8.85046e-07	8.10877e-06		Fermt2	218952	3523.63	-0.267373	0.0801133	-3.33744	0.000845535	0.00759115		Snai1	20613	736.164	-0.971573	0.221249	-4.3913	1.12675e-05	0.000101246
Lhx2	16870	17.1672	1.43382	0.291722	4.91504	8.87664e-07	8.12189e-06		Romo1	67067	655.76	-0.209446	0.0627646	-3.33701	0.000846858	0.00759795		Serpine1	18787	335.897	-1.37694	0.313773	-4.38832	1.14228e-05	0.000102553
Eif3k	73830	1244.08	0.277666	0.056493	4.91505	8.87608e-07	8.12189e-06		Prrt4	101359	246.926	-0.597248	0.179109	-3.33455	0.000854365	0.00766018		Ssr2	66256	1515.26	-0.344501	0.0785324	-4.38673	1.15066e-05	0.000103236
Atxn10	54138	3686.68	-0.243666	0.0496021	-4.91241	8.99657e-07	8.22612e-06		Npr3	18162	126.176	-1.43679	0.431062	-3.33314	0.00085871	0.007694		Mcm6	17219	1640.73	-0.765838	0.174633	-4.38542	1.15763e-05	0.000103723
Aprt	11821	881.948	0.420509	0.0856079	4.91203	9.01383e-07	8.2364e-06		Rps7	20115	3155.34	0.291038	0.0873416	3.33217	0.000861702	0.00771565		Ice1	218333	2206.31	0.196864	0.0448903	4.38545	1.15747e-05	0.000103723
Cd33	12489	16.8294	-2.59866	0.529103	-4.91144	9.04077e-07	8.25551e-06		Galm	319625	152.632	0.618478	0.185679	3.3309	0.00086566	0.00774077		Armcx5	494468	233.233	0.479121	0.109303	4.38343	1.16826e-05	0.000104606
Bsdc1	100383	1164.3	-0.319477	0.0650693	-4.9098	9.11702e-07	8.31958e-06		Pcbp4	59092	2361.24	-0.139853	0.0419854	-3.33098	0.000865394	0.00774077		Etv3	27049	646.735	0.239139	0.0545573	4.38327	1.16912e-05	0.000104613
Fnbp1	14269	846.76	-0.347014	0.0706969	-4.90848	9.17861e-07	8.37021e-06		Nop2	110109	1208.12	-0.38264	0.114928	-3.32939	0.000870373	0.00777773		Xpa	22590	246.17	0.427108	0.0974755	4.38169	1.1776e-05	0.000105301
Cd200	17470	1107.96	-0.463487	0.0944437	-4.90755	9.22217e-07	8.40434e-06		Mybpc1	109272	1112.73	-0.412655	0.123977	-3.32848	0.00087321	0.00779789		Adamts6	108154	756.493	0.500262	0.114242	4.37896	1.19246e-05	0.00010656
3300005D01Rik	78512	495.751	-0.969337	0.197605	-4.90542	9.32278e-07	8.49036e-06		Sgsh	27029	538.343	-0.340025	0.102206	-3.32687	0.000878288	0.00783802		Brcc3	210766	498.888	-0.269855	0.0616336	-4.37837	1.19569e-05	0.000106777
Cdyl	12593	292.73	0.721066	0.147044	4.90375	9.40234e-07	8.55713e-06		Rpl4	67891	14062	0.201883	0.0607116	3.32527	0.000883316	0.00787766		Dpf1	29861	60.3983	-0.74461	0.170072	-4.3782	1.19661e-05	0.000106788
Aunip	69885	57.9908	1.89342	0.386162	4.90318	9.42993e-07	8.57654e-06		Plekhh3	217198	802.838	-0.305167	0.0917967	-3.32438	0.000886159	0.00789776		Tnk2	51789	991.55	-0.324559	0.0741596	-4.37649	1.20605e-05	0.000107559
Fas	14102	268.07	-0.65004	0.132609	-4.90193	9.49009e-07	8.61408e-06		Igf2	16002	621.195	-0.621425	0.187011	-3.32294	0.000890739	0.00793331		Mat2a	232087	4098.68	-0.365935	0.0836242	-4.37595	1.20906e-05	0.000107756
Gas1	14451	7279.56	-1.38108	0.281738	-4.90201	9.48596e-07	8.61408e-06		Hoxc9	15427	330.758	0.289943	0.0872668	3.32249	0.00089218	0.00794087		Mrpl17	27397	901.888	-0.22237	0.0508303	-4.37475	1.21574e-05	0.000108279
Stard10	56018	341.203	-0.529554	0.108026	-4.9021	9.48197e-07	8.61408e-06		Nbl1	17965	3704.13	-0.278394	0.0838564	-3.31988	0.000900552	0.00801008		Cd80	12519	884.803	-0.41887	0.0957582	-4.37425	1.21852e-05	0.000108455
Cct8	12469	6537.2	0.324882	0.0663367	4.89747	9.70794e-07	8.80599e-06		Naa38	78304	396.989	0.218454	0.0658069	3.31962	0.000901407	0.00801237		Zfp949	71640	220.706	0.362254	0.0828664	4.37154	1.23371e-05	0.000109734
Rps8	20116	6135.83	0.500929	0.102292	4.89704	9.72897e-07	8.81922e-06		Dlat	235339	2554.59	-0.172506	0.0519774	-3.31885	0.000903876	0.008029		Gps2	56310	458.063	0.311325	0.071255	4.36916	1.24725e-05	0.000110865
Ebna1bp2	69072	1251.72	0.506645	0.103472	4.89647	9.75733e-07	8.83907e-06		Hoxc10	209448	1080.38	0.222775	0.0671336	3.31837	0.000905432	0.00803751		Apaf1	11783	430.252	0.36111	0.0827012	4.36644	1.26286e-05	0.000112178
Tbc1d12	209478	350.535	-0.408767	0.0835378	-4.8932	9.92082e-07	8.98123e-06		Sugt1	67955	1519.66	0.246619	0.0743593	3.31658	0.000911261	0.00808391		Ube2v2	70620	198.085	-0.481972	0.11039	-4.3661	1.26483e-05	0.000112279
Ppih	66101	89.0144	0.718822	0.146926	4.89242	9.96045e-07	9.01115e-06		Rhoj	80837	308.816	-0.567033	0.170988	-3.31621	0.000912474	0.00808932		Phgdh	236539	1892.09	-1.02724	0.235286	-4.36591	1.26594e-05	0.000112303
Ppan	235036	358.063	0.767917	0.157033	4.89015	1.00757e-06	9.10943e-06		Akap1	11640	1593.94	-0.274487	0.0827927	-3.31535	0.000915272	0.00810876		Nqo2	18105	763.152	-0.488808	0.111969	-4.36556	1.26798e-05	0.00011241
Rpl3	27367	5035.48	0.371394	0.0759734	4.88848	1.01619e-06	9.17696e-06		Gdpd5	233552	780.036	-0.534411	0.161277	-3.31362	0.000920957	0.00815375		Madd	228355	812.163	0.347815	0.0796838	4.36494	1.2716e-05	0.000112656
Arpp19	59046	1612.36	0.252016	0.0515535	4.88844	1.01638e-06	9.17696e-06		Supt16	114741	2616.67	0.16053	0.048464	3.31235	0.000925142	0.0081854		BC037032	414066	16.2743	1.44822	0.33225	4.35881	1.30771e-05	0.000115779
Mcmbp	210711	840.611	0.281083	0.057504	4.88805	1.01838e-06	9.18895e-06		Smad4	17128	1685.29	0.188526	0.0569203	3.3121	0.000925983	0.00818745		Pot1b	72836	139.721	0.539914	0.123887	4.35812	1.31183e-05	0.000116067
Tcta	102791	457.122	-0.486678	0.0995872	-4.88696	1.02406e-06	9.22194e-06		Hsp90b1	22027	16565.3	0.359723	0.108625	3.31159	0.000927673	0.00819699		Brf1	72308	1021.17	0.284099	0.065196	4.35761	1.3149e-05	0.000116262
Rsl1d1	66409	2207.17	0.533749	0.109218	4.887	1.02383e-06	9.22194e-06		Arid4a	238247	628.391	0.255257	0.0770911	3.31111	0.000929262	0.00820562		Ube2k	53323	1518.32	-0.24617	0.0565109	-4.35616	1.32365e-05	0.000116959
Slc16a14	71781	10.5102	3.48277	0.712635	4.88718	1.02291e-06	9.22194e-06		Nolc1	70769	1587.37	-0.276393	0.0834912	-3.31044	0.000931497	0.00821995		Uhrf1	18140	643.79	-1.35031	0.310015	-4.35561	1.32695e-05	0.000117096
Rpgrip1l	244585	925.059	-0.509907	0.104345	-4.88675	1.02514e-06	9.22554e-06		Atp11a	50770	3936.78	-0.22432	0.0678194	-3.3076	0.00094098	0.00829818		Med23	70208	961.642	0.305242	0.0700785	4.35571	1.32634e-05	0.000117096
Gpr141	353346	204.074	2.61194	0.53463	4.88551	1.0316e-06	9.27758e-06		Fam20a	208659	4543.57	-0.648317	0.196019	-3.30742	0.000941603	0.00829823		Zbtb49	75079	129.12	0.489175	0.112329	4.35485	1.33157e-05	0.000117426
Gda	14544	571.49	-1.06667	0.218351	-4.88513	1.03359e-06	9.2894e-06		Ube2v2	70620	198.085	-0.365547	0.110538	-3.30697	0.000943123	0.00830617		Trmt5	76357	226.311	-0.476865	0.109547	-4.35306	1.34252e-05	0.000118315
Rpn1	103963	3637.69	0.337833	0.0691848	4.88305	1.04459e-06	9.38208e-06		Hspb11	72938	265.176	0.412724	0.124812	3.30677	0.000943768	0.0083064		Tesk2	230661	341.966	0.558041	0.128223	4.35211	1.34832e-05	0.000118747
Dtx3l	209200	443.478	-0.513538	0.105182	-4.88239	1.04809e-06	9.40735e-06		Nudc	18221	1846.55	0.177852	0.0538065	3.30539	0.000948435	0.008342		Ercc3	13872	1530.78	0.211101	0.0485204	4.35077	1.35658e-05	0.000119397
Mlxip	208104	851.815	-0.284564	0.0582949	-4.88145	1.05307e-06	9.44585e-06		Myl12a	67268	15564	-0.284852	0.0861855	-3.30511	0.000949405	0.00834507		Mlf2	30853	3943.52	-0.135205	0.0310786	-4.35043	1.35871e-05	0.000119506
Eva1a	232146	105.621	-1.21653	0.249251	-4.88073	1.05692e-06	9.47418e-06		Rnf169	108937	405.722	0.283654	0.0858368	3.30457	0.000951207	0.00835544		Pex7	18634	272.857	0.375386	0.0863212	4.34871	1.36938e-05	0.000120366
Dnm3os	474332	714.515	-1.11577	0.228697	-4.87881	1.06729e-06	9.55908e-06		Rps3	27050	9582.85	0.323325	0.0978493	3.30432	0.000952083	0.00835766		Zfp28	22690	142.173	0.558259	0.128446	4.34626	1.38478e-05	0.00012164
Rftn2	74013	1757.73	-0.494715	0.101403	-4.87872	1.06778e-06	9.55908e-06		Luzp1	269593	3238.89	-0.186844	0.0565536	-3.30383	0.000953725	0.0083666		Kdm1a	99982	2408	0.234073	0.0539018	4.34259	1.40811e-05	0.000123608
Dnmt3a	13435	504.361	-0.393693	0.0807278	-4.8768	1.07823e-06	9.6463e-06		Furin	18550	3631.83	-0.185996	0.0563076	-3.30321	0.000955861	0.00837986		Xpo1	103573	2492.41	-0.45605	0.105044	-4.3415	1.41512e-05	0.000124142
Scarb1	20778	302.986	0.627034	0.128639	4.87437	1.09159e-06	9.7594e-06		Ntmt1	66617	428.874	-0.279271	0.0845702	-3.30224	0.000959153	0.00840323		Ptrh2	217057	460.791	-0.579827	0.133606	-4.33982	1.426e-05	0.000125015
Peg3	18616	3551.69	-0.57428	0.117841	-4.87334	1.09726e-06	9.8037e-06		Lhx2	16870	17.1672	1.15031	0.348381	3.30189	0.000960366	0.00840837		Sppl3	74585	1277.8	0.261271	0.0602123	4.33917	1.43021e-05	0.000125302
Me2	107029	1031.81	0.428242	0.0878836	4.87283	1.10009e-06	9.82255e-06		Npnt	114249	7955.22	-0.38083	0.11537	-3.30094	0.00096363	0.00842458		Prpf40b	54614	773.824	-0.281108	0.0647898	-4.33878	1.43277e-05	0.000125445
Pard3	93742	1759.3	-0.30082	0.0617373	-4.87257	1.10153e-06	9.82908e-06		Lrp4	228357	7182.29	-0.311312	0.0943061	-3.30107	0.000963154	0.00842458		Gmppb	331026	347.424	-0.498041	0.114818	-4.33764	1.44018e-05	0.000126011
Rgmb	68799	1243.86	-0.675078	0.138552	-4.87237	1.10267e-06	9.83281e-06		Gpr39	71111	255.8	-0.732152	0.22181	-3.3008	0.0009641	0.00842458		Ifitm10	320802	34.9483	-0.93503	0.215574	-4.33739	1.44186e-05	0.000126076
Ddx39b	53817	2612.36	0.358866	0.0736586	4.87202	1.10462e-06	9.84376e-06		Pck2	74551	1950.34	0.992754	0.300818	3.30018	0.000966229	0.00843769		Zfp93	22755	77.8298	0.576713	0.133069	4.33393	1.46468e-05	0.000127988
Map4k5	399510	1248.94	-0.273092	0.056062	-4.87126	1.10891e-06	9.87558e-06		Gpr107	277463	2128.23	-0.153545	0.0465324	-3.29973	0.000967766	0.00844562		Manf	74840	1819.75	-0.455988	0.105263	-4.3319	1.47827e-05	0.000129091
Cwf19l1	72502	230.304	0.444504	0.0912829	4.86952	1.11871e-06	9.95641e-06		Cd302	66205	195.898	-0.464661	0.140921	-3.29731	0.000976143	0.00851319		Rars	104458	2720.85	-0.549758	0.126937	-4.33093	1.48478e-05	0.000129575
Arnt	11863	1967.74	-0.242252	0.049771	-4.86733	1.13118e-06	1.00534e-05		Cdc27	217232	2192.02	0.248005	0.0752217	3.29699	0.000977263	0.00851742		Tufm	233870	702.717	-0.323866	0.0748646	-4.32602	1.51824e-05	0.00013241
Acot2	171210	288.24	1.71344	0.352036	4.86722	1.13182e-06	1.00534e-05		Cyp26a1	13082	31.4235	-1.35826	0.412018	-3.29661	0.00097859	0.00851792		Mcmbp	210711	840.611	-0.247394	0.0572027	-4.32487	1.52623e-05	0.00013302
Wdr13	73447	1442.35	-0.264807	0.0544048	-4.86735	1.13104e-06	1.00534e-05		Rxfp3	239336	15.2921	-1.7077	0.517993	-3.29676	0.000978079	0.00851792		Oxa1l	69089	998.334	0.226071	0.0522823	4.32405	1.53193e-05	0.00013343
Suz12	52615	1537.9	0.361888	0.0743845	4.8651	1.14402e-06	1.01552e-05		Ism1	319909	18.0014	-2.12432	0.644519	-3.29597	0.000980822	0.00853182		Mier1	71148	1164.13	0.364891	0.0844781	4.31935	1.56488e-05	0.000136211
Hnrnpl	15388	4503.68	0.177862	0.0365987	4.85979	1.1751e-06	1.04243e-05		Dapk2	13143	1397.21	-0.381842	0.115869	-3.29545	0.000982649	0.00854218		Kcnk2	16526	66.7462	-1.34268	0.310867	-4.31913	1.56643e-05	0.000136258
Ccdc18	73254	80.5064	1.89317	0.389595	4.85934	1.17777e-06	1.04413e-05		Epm2aip1	77781	891.863	-0.254919	0.0773861	-3.29412	0.000987306	0.00857711		Csnk1d	104318	3656.44	0.244445	0.0566162	4.31757	1.57753e-05	0.000137049
Ap3s1	11777	620.618	-0.499331	0.102773	-4.85858	1.18233e-06	1.04749e-05		Mtmr12	268783	527.26	0.46342	0.140737	3.29281	0.000991911	0.00861153		Pcnxl3	104401	2161.08	0.207644	0.0480935	4.3175	1.57809e-05	0.000137049
Uba2	50995	1572.91	0.386157	0.0794933	4.85773	1.18736e-06	1.05127e-05		Ctla2b	13025	121.101	-0.772587	0.234708	-3.29169	0.000995856	0.00863461		Taok1	216965	7480.84	0.391404	0.0906623	4.31717	1.58045e-05	0.000137049
Pdik1l	230809	250.672	0.423691	0.0872455	4.8563	1.19598e-06	1.05822e-05		Zfp84	74352	492.149	-0.196922	0.0598208	-3.29187	0.000995237	0.00863461		Socs6	54607	1005.53	0.280034	0.0648661	4.31712	1.58081e-05	0.000137049
Naa20	67877	480.921	0.338982	0.0698446	4.85337	1.21379e-06	1.07328e-05		Map2k1	26395	2237.26	-0.166718	0.0506839	-3.28936	0.00100415	0.0087009		Abhd1	57742	524.04	-0.330424	0.0765354	-4.31727	1.57972e-05	0.000137049
Ndc80	67052	455.331	2.01259	0.414805	4.8519	1.22284e-06	1.08058e-05		Tmem55b	219024	1049.89	0.402412	0.122347	3.28912	0.00100503	0.0087029		Acox3	80911	917.44	0.52901	0.122541	4.317	1.58165e-05	0.000137049
Cdkn2c	12580	807.379	1.15736	0.238562	4.85141	1.22588e-06	1.08257e-05		Pdgfrb	18596	9217.93	-0.57676	0.17539	-3.28844	0.00100746	0.00871833		Nol9	74035	1019.42	-0.451159	0.104526	-4.31625	1.58701e-05	0.000137425
Ptx3	19288	38.3206	3.2723	0.674817	4.84916	1.23984e-06	1.09419e-05		Btg1	12226	2253.79	0.21141	0.0643468	3.28548	0.00101808	0.00880452		Rps19bp1	66538	501.764	-0.316677	0.0734128	-4.31365	1.6058e-05	0.000138962
Cyb5r1	72017	2993.39	1.17037	0.241362	4.84902	1.24074e-06	1.09428e-05		Irak2	108960	522.713	-0.555937	0.169251	-3.28468	0.00102098	0.00882391		Dusp7	235584	352.358	-0.364604	0.0845686	-4.31134	1.62265e-05	0.00014033
Amotl2	56332	4025.05	-0.369573	0.0762521	-4.84672	1.25518e-06	1.1063e-05		Ralbp1	19765	2452.39	0.175627	0.0534899	3.28337	0.00102575	0.00885949		Cd81	12520	8867.51	-0.156043	0.0362175	-4.3085	1.64362e-05	0.000142052
Tfg	21787	1830.6	0.18481	0.0381421	4.84529	1.26428e-06	1.1136e-05		Kifc3	16582	1215.84	-0.293624	0.0894422	-3.28284	0.00102768	0.00886055		Cebpd	12609	215.023	-0.655567	0.152183	-4.30775	1.64927e-05	0.000142361
Ctso	229445	452.239	-0.716156	0.147857	-4.84356	1.27531e-06	1.1226e-05		Csnk1g1	214897	576.181	0.256636	0.0781762	3.28279	0.00102786	0.00886055		Slc30a1	22782	452.162	0.787583	0.18283	4.30774	1.64932e-05	0.000142361
2900097C17Rik	347740	2213.98	-0.258385	0.0533653	-4.84183	1.28651e-06	1.13173e-05		Adamts5	23794	1514.75	-0.497311	0.151474	-3.28315	0.00102655	0.00886055		Tmem88b	320587	47.0896	1.12053	0.260162	4.30705	1.65443e-05	0.000142711
Sumf2	67902	374.912	0.503013	0.103926	4.84009	1.29782e-06	1.14095e-05		Gsdmd	69146	434.515	-0.374427	0.114065	-3.28256	0.00102869	0.00886202		Rfc1	19687	1404.4	-0.292372	0.0678877	-4.3067	1.65706e-05	0.000142846
Bmpr2	12168	4389.72	-0.399195	0.0826122	-4.83215	1.35063e-06	1.18661e-05		Pdlim4	30794	2376.39	-0.259868	0.0792194	-3.28036	0.00103673	0.00892562		Wdhd1	218973	225.577	-0.91263	0.211922	-4.30643	1.65907e-05	0.000142927
Riok1	71340	490.827	0.500211	0.103556	4.83034	1.36302e-06	1.19673e-05		Map3k4	26407	1178.98	-0.247284	0.0753938	-3.2799	0.00103845	0.00893468		Fgfr1	14182	5923.99	0.452575	0.105155	4.30388	1.67832e-05	0.000144493
Kif14	381293	341.162	2.19283	0.453989	4.83013	1.36441e-06	1.19718e-05		Sik1	17691	3552.73	-0.313589	0.0956419	-3.27878	0.00104258	0.00896447		Pogz	229584	1119.46	0.234644	0.0545288	4.30313	1.68402e-05	0.00014489
Tspan3	56434	3976.62	-0.287574	0.0595563	-4.82861	1.37489e-06	1.20561e-05		Rassf3	192678	3378.14	-0.203693	0.0621329	-3.27835	0.00104418	0.00897243		D630003M21Rik	228846	12.1053	2.45267	0.570048	4.30257	1.68826e-05	0.000145162
Pdgfb	18591	205.313	-1.0078	0.208723	-4.82839	1.37643e-06	1.20618e-05		Trp53rka	381406	288.682	-0.24351	0.0743518	-3.27511	0.00105621	0.00907005		Klhl18	270201	587.24	0.275934	0.0641377	4.30221	1.691e-05	0.000145305
D6Wsu163e	28040	424.257	0.709658	0.147031	4.82659	1.38893e-06	1.21636e-05		Armc10	67211	334.929	0.251325	0.0767487	3.27465	0.00105792	0.00907889		Cct2	12461	9222.79	-0.261537	0.060804	-4.30131	1.69794e-05	0.00014573
Ttc3	22129	4407.37	-0.281532	0.0583626	-4.82384	1.40821e-06	1.23245e-05		Dnajc10	66861	4466.57	0.234546	0.0716849	3.2719	0.00106827	0.00916183		Eci1	13177	540.849	-0.359861	0.0836637	-4.30128	1.69812e-05	0.00014573
Zbtb42	382639	283.317	-0.643629	0.133487	-4.82166	1.4237e-06	1.24442e-05		Ap1s1	11769	1249.38	0.190036	0.0581541	3.2678	0.00108386	0.00928961		Mrpl15	27395	821.655	-0.438805	0.102058	-4.29957	1.71129e-05	0.000146767
Tyk2	54721	928.482	-0.398661	0.08268	-4.82173	1.42317e-06	1.24442e-05		Birc2	11797	499.001	0.232559	0.0711912	3.26669	0.00108814	0.00932039		Fzd6	14368	505.969	0.536127	0.124741	4.29792	1.72406e-05	0.000147672
Zim1	22776	269.601	-0.863409	0.179093	-4.82102	1.4283e-06	1.24764e-05		Hcfc1	15161	3004.3	0.211297	0.0647883	3.26134	0.00110887	0.00949191		Psmd1	70247	7346.72	0.212419	0.0494234	4.29795	1.72388e-05	0.000147672
Mllt6	246198	1762.16	-0.337584	0.0700353	-4.8202	1.43415e-06	1.25195e-05		4930503L19Rik	269033	314.542	0.474762	0.145615	3.26039	0.00111258	0.00951757		Gm13375	433408	66.35	0.754934	0.175767	4.29508	1.74631e-05	0.000149483
Tmem176a	66058	217.593	-1.14465	0.237616	-4.81721	1.45577e-06	1.27002e-05		Sap130	269003	1529.56	0.258297	0.0792708	3.25841	0.00112039	0.00957823		Gnpnat1	54342	459.794	-0.801929	0.186833	-4.29224	1.76882e-05	0.000151314
Fndc3a	319448	2031.02	-0.265195	0.0550577	-4.81668	1.45968e-06	1.27262e-05		Ctso	229445	452.239	-0.478531	0.146904	-3.25743	0.00112425	0.00959907		Dync1i2	13427	4556.32	0.225029	0.0524288	4.29209	1.76998e-05	0.000151316
Cdca8	52276	424.972	1.95626	0.4062	4.81599	1.46473e-06	1.27621e-05		Ccdc23	69216	578.141	-0.187239	0.0574783	-3.25755	0.00112377	0.00959907		Ranbp10	74334	1402.87	0.317083	0.0738963	4.29092	1.77933e-05	0.000152018
Csrp2bp	228714	656.562	0.356639	0.0740608	4.81549	1.46838e-06	1.27858e-05		Bax	12028	1425.17	0.39842	0.122319	3.25722	0.00112508	0.00960002		Cfl1	12631	9989.13	-0.361034	0.0841732	-4.28917	1.79339e-05	0.000153123
Ndufa8	68375	1522.49	0.268917	0.0558653	4.81367	1.48186e-06	1.28949e-05		Gas2l1	78926	1778.3	-0.199243	0.0612097	-3.2551	0.00113354	0.00966605		Dhodh	56749	222.281	-0.429833	0.100222	-4.2888	1.79638e-05	0.00015328
Arih1	23806	3613.88	-0.199303	0.0414067	-4.81329	1.48464e-06	1.29109e-05		Ccz1	231874	1086.76	0.172399	0.0529857	3.25368	0.00113921	0.0097082		Ep300	328572	2613.95	0.322258	0.0751526	4.28805	1.80252e-05	0.000153707
Txlna	109658	2087.24	0.238504	0.0495538	4.81304	1.48653e-06	1.29191e-05		Sema4c	20353	1545.48	-0.232853	0.0715818	-3.25296	0.00114208	0.00971439		Skp2	27401	247.817	-0.839235	0.195755	-4.28717	1.80964e-05	0.000154216
Snhg6	73824	166.217	0.856478	0.177963	4.81267	1.48929e-06	1.29349e-05		Slc7a6	330836	810.161	-0.239981	0.0737814	-3.2526	0.00114355	0.00971439		Stx3	20908	130.823	0.72929	0.170187	4.28524	1.82542e-05	0.000155462
Fst	14313	1611.59	-0.770911	0.160208	-4.81193	1.49481e-06	1.29746e-05		Anapc4	52206	1671.88	0.165136	0.0507671	3.25281	0.00114271	0.00971439		Tmem126a	66271	446.607	-0.583235	0.136115	-4.28488	1.82837e-05	0.000155614
Rpl38	67671	1082.85	0.496159	0.103115	4.81173	1.49631e-06	1.29794e-05		Gltp	56356	803.347	0.2865	0.088074	3.25294	0.00114218	0.00971439		Pkm	18746	36079	-0.258065	0.0602577	-4.28269	1.84648e-05	0.000157056
Lmcd1	30937	355.271	-0.848863	0.176451	-4.81075	1.50363e-06	1.30346e-05		Zfp946	74149	225.945	0.301732	0.0927661	3.25261	0.00114349	0.00971439		Prkcsh	19089	1912.49	-0.396417	0.0926088	-4.28055	1.86434e-05	0.000158475
Pnkp	59047	561.523	0.369064	0.0767204	4.81051	1.50549e-06	1.30425e-05		Fap	14089	32.518	-1.04175	0.320324	-3.25218	0.00114524	0.00972263		Mybbp1a	18432	4131.54	-0.44176	0.103207	-4.28032	1.86621e-05	0.000158533
Zfc3h1	216345	1505.18	-0.310296	0.0645106	-4.81001	1.50925e-06	1.30668e-05		Zbtb44	235132	539.781	0.208746	0.0642256	3.25019	0.00115327	0.00977837		Lage3	66192	261.187	-0.358086	0.0836727	-4.2796	1.87226e-05	0.000158946
Orc5	26429	255.982	0.425254	0.0884203	4.80946	1.5134e-06	1.30944e-05		Pvrl1	58235	252.504	-0.609105	0.187399	-3.2503	0.00115282	0.00977837		Fnip1	216742	1854	0.472014	0.110317	4.27872	1.87975e-05	0.000159481
Acox3	80911	917.44	-0.58937	0.122551	-4.80918	1.51547e-06	1.31041e-05		Sfr1	67788	3264.18	0.170128	0.0523591	3.24924	0.00115712	0.00980483		Wdr74	107071	279.48	-0.527923	0.1234	-4.27816	1.88445e-05	0.000159779
Pcmtd1	319263	1915.06	-0.349404	0.072675	-4.80777	1.52626e-06	1.31891e-05		Pgm5	226041	5220.78	-0.404255	0.124482	-3.2475	0.00116424	0.00985897		Kbtbd2	210973	1077.17	0.232628	0.0543796	4.27785	1.88708e-05	0.000159902
Vezf1	22344	2389.39	-0.27945	0.0581289	-4.80741	1.52898e-06	1.31959e-05		Ift20	55978	525.717	-0.269495	0.0830719	-3.24412	0.00117816	0.00995798		5330426P16Rik	68190	109.71	-0.550659	0.128764	-4.2765	1.89858e-05	0.000160775
Rps19bp1	66538	501.764	0.354944	0.0738311	4.80751	1.52822e-06	1.31959e-05		Srsf11	69207	1824.87	0.21655	0.0667488	3.24425	0.00117759	0.00995798		Otud7b	229603	3476.64	0.275033	0.0643181	4.27613	1.90169e-05	0.000160936
Serpinh1	12406	19991.5	0.727423	0.151341	4.80652	1.53579e-06	1.32397e-05		P4htm	74443	27.4779	-0.694125	0.213941	-3.24447	0.0011767	0.00995798		Baz2b	407823	951.997	0.299489	0.0700748	4.27385	1.92123e-05	0.000162487
Cstf1	67337	566.322	0.336007	0.0699069	4.8065	1.53599e-06	1.32397e-05		Ccdc88a	108686	1343.41	0.284727	0.0877958	3.24305	0.00118256	0.00998889		Gm16740	100504029	15.1706	1.43775	0.336599	4.27142	1.94236e-05	0.000164171
B230354K17Rik	105246278	682.267	-0.245218	0.0510438	-4.80407	1.55474e-06	1.33928e-05		Galnt2	108148	4420.81	-0.147187	0.0453917	-3.2426	0.00118446	0.00999864		2810474O19Rik	67246	3323.5	0.402906	0.0943411	4.27073	1.94833e-05	0.000164572
Ank2	109676	255.407	1.25813	0.262035	4.80138	1.57576e-06	1.35654e-05		H2-Ke6	14979	484.258	-0.295235	0.0910656	-3.242	0.00118693	0.0100021		Taf10	24075	682.058	-0.308755	0.0723328	-4.26853	1.96765e-05	0.000166099
Nav1	215690	3042.25	-0.434505	0.0905976	-4.79599	1.61873e-06	1.39265e-05		Lor	16939	4.769	2.16305	0.667197	3.242	0.00118696	0.0100021		Ino80e	233875	296.673	-0.407561	0.0954931	-4.26796	1.97269e-05	0.00016642
Polh	80905	725.091	0.759411	0.158454	4.79262	1.64614e-06	1.41535e-05		Sfrp1	20377	109.569	-1.33421	0.411543	-3.24196	0.00118711	0.0100021		Mtm1	17772	309.094	-1.07844	0.252731	-4.26714	1.97991e-05	0.000166911
Kif1bp	72320	1658.47	-0.183995	0.0384111	-4.79015	1.66653e-06	1.43198e-05		Gas6	14456	801.346	-0.949311	0.292902	-3.24105	0.00119089	0.0100277		Pcyox1l	240334	198.691	-0.651824	0.152759	-4.26702	1.981e-05	0.000166911
Tmem173	72512	170.662	-0.868329	0.181334	-4.78857	1.67973e-06	1.44242e-05		Pik3r1	18708	1819.77	-0.371473	0.114717	-3.23817	0.001203	0.0101233		Mnt	17428	835.584	0.544266	0.127566	4.26656	1.98513e-05	0.000167155
Tcap	21393	634.482	-0.891585	0.186216	-4.7879	1.68538e-06	1.44636e-05		Ipo9	226432	3788.79	0.164479	0.0508347	3.23557	0.00121399	0.0102094		Ccl9	20308	28.8423	1.90651	0.446989	4.26523	1.99698e-05	0.000168047
Emg1	14791	757.145	0.417878	0.0873106	4.78611	1.70042e-06	1.45836e-05		Copz1	56447	1802.53	0.152405	0.047113	3.23488	0.00121695	0.0102278		Gale	74246	265.544	-0.839868	0.196937	-4.26466	2.00211e-05	0.000168373
Caprin1	53872	7956.8	0.220804	0.0461401	4.78552	1.70546e-06	1.46176e-05		Atf4	11911	5842.83	-0.583645	0.180455	-3.23429	0.00121945	0.0102297		Orc2	18393	1156.06	-0.314447	0.0737441	-4.26403	2.00774e-05	0.000168741
D030056L22Rik	225995	372.758	0.490248	0.102451	4.78521	1.70805e-06	1.46307e-05		Gtf2h4	14885	374.232	0.23489	0.0726175	3.23462	0.00121803	0.0102297		Zfp764	233893	84.4864	0.6035	0.14157	4.2629	2.01788e-05	0.000169487
Ssr1	107513	5047.13	0.353946	0.0739994	4.78309	1.72624e-06	1.47773e-05		Rac1	19353	4776.84	0.205488	0.0635341	3.2343	0.00121943	0.0102297		Per2	18627	358.318	0.709315	0.166415	4.26232	2.02312e-05	0.00016982
Fads6	328035	36.5749	-1.43223	0.299448	-4.78289	1.72795e-06	1.47826e-05		Actb	11461	23111.5	-0.573808	0.177548	-3.23185	0.00122993	0.0103047		Yrdc	230734	507.647	-0.366337	0.0860141	-4.25903	2.05314e-05	0.000172233
1110059E24Rik	66206	341.657	0.47428	0.099183	4.78186	1.73677e-06	1.48488e-05		Maz	17188	2008.85	0.175907	0.0544279	3.23193	0.00122958	0.0103047		Scmh1	29871	780.963	-0.208563	0.0489746	-4.25861	2.05705e-05	0.000172453
Adsl	11564	1378.95	0.374044	0.078239	4.78079	1.74612e-06	1.49121e-05		Kirrel	170643	4244.27	-0.398644	0.123488	-3.22819	0.00124576	0.0104256		Dok7	231134	479.437	-0.565366	0.132881	-4.25468	2.09347e-05	0.000175397
Pcyox1l	240334	198.691	0.734097	0.153552	4.78076	1.74636e-06	1.49121e-05		Ttc5	219022	586.288	0.214365	0.0664086	3.22798	0.00124669	0.0104256		Nifk	67949	1073.09	-0.536331	0.126079	-4.25394	2.10044e-05	0.000175871
Grk6	26385	1059.29	0.554657	0.11604	4.77988	1.75401e-06	1.49681e-05		Adamts12	239337	148.033	-1.08282	0.335439	-3.22808	0.00124624	0.0104256		Btbd7	238386	854.94	0.367424	0.0863901	4.25308	2.10854e-05	0.000176439
Tmem57	66146	1571.24	-0.234404	0.0490557	-4.77833	1.7676e-06	1.50747e-05		Tnfrsf11b	18383	55.5322	-0.747902	0.231726	-3.22752	0.00124867	0.0104292		Nap1l3	54561	27.1197	1.04101	0.244956	4.24977	2.13994e-05	0.000178955
Cd74	16149	50.8701	4.35626	0.911988	4.77666	1.7823e-06	1.51906e-05		Ptpdc1	218232	490.906	0.33886	0.10499	3.22755	0.00124855	0.0104292		Ydjc	69101	119.025	-0.555975	0.130847	-4.24903	2.14694e-05	0.000179428
Setd6	66083	488.757	0.406312	0.0851098	4.77397	1.80629e-06	1.53855e-05		Med19	381379	645.163	0.260629	0.0807776	3.22649	0.00125317	0.0104602		Sox12	20667	142.167	-0.611711	0.143985	-4.24844	2.1526e-05	0.000179761
Wdr83os	414077	1191.44	0.549825	0.115201	4.77272	1.81754e-06	1.54717e-05		Bag2	213539	789.793	-0.254304	0.0788403	-3.22556	0.00125727	0.010488		Rap1gds1	229877	1777.16	-0.352482	0.0829693	-4.24834	2.15359e-05	0.000179761
Ckap2	80986	755.268	2.12106	0.444501	4.77178	1.82604e-06	1.55344e-05		Cnn3	71994	15797	-0.262097	0.0813593	-3.22148	0.00127533	0.0106319		Ints5	109077	458.579	-0.283862	0.0668268	-4.24772	2.15958e-05	0.000180148
Mastl	67121	432.384	1.62556	0.340717	4.77099	1.83322e-06	1.55858e-05		Fhl3	14201	634.293	-0.338354	0.105061	-3.22056	0.00127941	0.0106594		Esrra	26379	973.759	-0.281675	0.0663183	-4.24731	2.16348e-05	0.000180362
Map1lc3b	67443	2499.19	-0.498499	0.104509	-4.76991	1.84304e-06	1.56596e-05		Acp1	11431	233.506	0.297957	0.0925497	3.21943	0.00128446	0.0106876		Taf12	66464	583.882	-0.276457	0.0650952	-4.24697	2.16685e-05	0.00018053
Pcnx	54604	2226.62	-0.313975	0.0658273	-4.76968	1.84515e-06	1.56678e-05		Fhl2	14200	908.024	-0.469731	0.1459	-3.21953	0.001284	0.0106876		Kiz	228730	557.258	0.338454	0.079707	4.24623	2.17399e-05	0.000181013
Golt1b	66964	1288.37	0.363139	0.0761494	4.76877	1.8535e-06	1.57289e-05		Nrip2	60345	11.6526	4.68977	1.45678	3.21927	0.00128519	0.0106876		Plcl2	224860	534.975	-0.590605	0.1391	-4.24591	2.1771e-05	0.00018116
Tmem2	83921	1470.9	-0.43877	0.0920126	-4.76858	1.85529e-06	1.57343e-05		Cnih4	98417	1067.09	0.178568	0.0554837	3.21839	0.00128912	0.0107137		Cdkn2aipnl	52626	485.384	-0.449293	0.105829	-4.24546	2.18149e-05	0.000181413
Abcb1a	18671	296.245	1.02743	0.215516	4.76731	1.86699e-06	1.58238e-05		Vgll3	73569	1140.94	-0.304303	0.0945801	-3.21741	0.00129354	0.0107437		Cd7	12516	28.8853	1.85185	0.436295	4.24449	2.19095e-05	0.000182086
Nampt	59027	1037.14	0.553068	0.1161	4.76372	1.90056e-06	1.60983e-05		Selm	114679	1024.03	-0.325627	0.101254	-3.21595	0.00130014	0.0107919		Rin3	217835	767.775	-0.329694	0.0776848	-4.244	2.19571e-05	0.000182369
Med13l	76199	1489.69	-0.328345	0.0689483	-4.76219	1.91503e-06	1.62108e-05		2010111I01Rik	72061	3621.58	-0.25191	0.0783566	-3.21492	0.00130481	0.0108239		Gabrr2	14409	12.056	-3.29178	0.775755	-4.24332	2.20238e-05	0.00018281
Fam20c	80752	1967.23	-0.455598	0.0956792	-4.76173	1.91945e-06	1.62382e-05		BC029722	613262	966.434	-0.299864	0.0932983	-3.21403	0.00130885	0.0108508		Pms1	227099	178.557	-0.418959	0.0987614	-4.24213	2.21408e-05	0.000183668
Gab2	14389	951.494	-0.427106	0.0897047	-4.76124	1.92409e-06	1.62674e-05		Etv5	104156	429.874	-0.387884	0.120701	-3.21359	0.00131086	0.0108607		Uba3	22200	3139.58	-0.256297	0.0604236	-4.24167	2.21861e-05	0.000183929
Tubb3	22152	1048.36	1.27401	0.267665	4.75972	1.9386e-06	1.63699e-05		Gper1	76854	192.298	-0.805833	0.251062	-3.2097	0.00132873	0.011002		Cdc42se2	72729	1776.71	-0.32985	0.0777837	-4.24061	2.22915e-05	0.000184689
Brms1l	52592	787.105	0.344463	0.0723695	4.75977	1.93809e-06	1.63699e-05		Asic1	11419	47.8205	-0.740285	0.230744	-3.20825	0.00133545	0.0110268		Erlin1	226144	863.871	-0.565196	0.133306	-4.23985	2.2367e-05	0.0001852
Capn6	12338	1476.84	0.962656	0.202319	4.7581	1.95425e-06	1.64919e-05		Aebp1	11568	17855.2	-0.595171	0.185501	-3.20846	0.00133449	0.0110268		Hoxa11os	15397	353.89	0.588682	0.138858	4.23945	2.24064e-05	0.000185361
Luzp1	269593	3238.89	-0.268726	0.0564898	-4.75706	1.96429e-06	1.65664e-05		Casp2	12366	343.149	0.331945	0.103469	3.20817	0.00133584	0.0110268		Zcchc24	71918	5964.65	0.320933	0.0757028	4.23938	2.2414e-05	0.000185361
Timm8a1	30058	51.5157	0.922132	0.19386	4.75668	1.96799e-06	1.65873e-05		Gstcd	67553	327.382	0.402201	0.125345	3.20875	0.00133315	0.0110268		Thoc6	386612	402.006	-0.322045	0.0759792	-4.23859	2.24927e-05	0.000185897
Abhd10	213012	245.904	0.411766	0.086587	4.75551	1.97944e-06	1.66736e-05		Htra3	78558	609.42	-1.07384	0.334707	-3.20831	0.00133518	0.0110268		Drg2	13495	946.668	-0.410279	0.0968273	-4.23722	2.26304e-05	0.00018692
Fancl	67030	180.778	0.669492	0.140787	4.75534	1.98116e-06	1.66778e-05		Cdc23	52563	1281.46	0.227741	0.0710135	3.20701	0.00134122	0.0110644		Gys1	14936	3942.09	-0.599605	0.141535	-4.23645	2.27082e-05	0.000187447
Plcb4	18798	854.643	-0.480909	0.101151	-4.75437	1.99062e-06	1.67471e-05		Ppt1	19063	2445.85	-0.168743	0.0526472	-3.20518	0.0013498	0.0111284		Zbtb7a	16969	2855.68	0.184299	0.0435088	4.2359	2.2764e-05	0.000187793
Irgm1	15944	521.123	-0.515306	0.1084	-4.75375	1.99675e-06	1.67884e-05		Atp1a3	232975	514.091	-1.27884	0.399082	-3.20447	0.00135312	0.0111489		Apbb3	225372	197.203	0.445904	0.105307	4.23431	2.29252e-05	0.000189006
Abr	109934	5136.68	-0.298533	0.0628042	-4.75338	2.00042e-06	1.68089e-05		Cmss1	66497	151.385	0.697128	0.217677	3.20259	0.001362	0.0112152		Vasn	246154	1401.31	-0.323495	0.0764106	-4.23364	2.29942e-05	0.000189459
Ecm2	407800	57.7591	-1.61487	0.339878	-4.75133	2.02081e-06	1.69698e-05		Serinc2	230779	1451.45	-0.330558	0.103236	-3.20197	0.00136492	0.0112323		Epha2	13836	1844.91	-0.650387	0.153744	-4.23033	2.33349e-05	0.000192118
Jmjd6	107817	930.334	0.296406	0.0624155	4.74892	2.04501e-06	1.71626e-05		Ikbkg	16151	2222.73	0.265552	0.0829457	3.20151	0.00136708	0.0112432		Tgfbr3	21814	1060.18	0.580995	0.137344	4.23023	2.33456e-05	0.000192118
Arhgap10	78514	1130.67	-0.474368	0.0999242	-4.74728	2.06169e-06	1.72919e-05		Hiatl1	66631	1314.62	0.139262	0.0435022	3.20127	0.00136825	0.0112459		Snn	20621	869.03	0.275925	0.0652329	4.22984	2.33853e-05	0.000192209
Ssr2	66256	1515.26	0.373205	0.0786539	4.74491	2.08602e-06	1.74853e-05		Usp36	72344	759.301	-0.299172	0.0934938	-3.19991	0.0013747	0.0112921		Rcan2	53901	295.271	0.800513	0.189253	4.22986	2.33842e-05	0.000192209
Aldh3a1	11670	1624.18	-1.50859	0.318034	-4.74348	2.10075e-06	1.7596e-05		Tmem144	70652	30.6813	0.724088	0.226421	3.19796	0.00138401	0.0113616		Lyrm2	108755	376.864	0.313726	0.074176	4.22948	2.34229e-05	0.0001924
Sdhb	67680	1442.4	0.190236	0.0401055	4.74338	2.1018e-06	1.7596e-05		Cep83	77048	697.403	0.213557	0.0667899	3.19744	0.00138655	0.0113754		Dstyk	213452	1680.47	0.302643	0.0715886	4.22753	2.36271e-05	0.000193959
Zfp316	54201	542.551	-0.327362	0.0690578	-4.74041	2.1329e-06	1.78455e-05		Ntn1	18208	2178.75	-0.585161	0.183025	-3.19717	0.00138782	0.0113789		Arl4a	11861	313.018	0.397664	0.0940715	4.22725	2.36566e-05	0.000194082
Vcam1	22329	1867.62	-0.881322	0.185943	-4.73974	2.13991e-06	1.78932e-05		Rbm15	229700	408.392	0.342433	0.107114	3.19692	0.00138905	0.0113821		Smyd5	232187	471.986	-0.451701	0.106865	-4.22683	2.37005e-05	0.000194297
Znhit3	448850	226.962	0.457607	0.0965981	4.73723	2.16657e-06	1.8105e-05		Ccdc8	434130	518.162	-0.336731	0.105354	-3.19617	0.00139263	0.0114045		Nop10	66181	606.281	-0.251129	0.0594146	-4.22673	2.37117e-05	0.000194297
Sox12	20667	142.167	0.687161	0.145072	4.73669	2.17237e-06	1.81424e-05		Purb	19291	6166.13	-0.257575	0.0806182	-3.19499	0.00139834	0.0114442		Lonp1	74142	4221.97	-0.880269	0.208338	-4.22519	2.38742e-05	0.000195509
Tgm2	21817	2476.51	-0.68032	0.14366	-4.73561	2.18392e-06	1.82277e-05		Ift43	76411	624.154	-0.183664	0.0575064	-3.19381	0.00140409	0.0114843		Ostc	66357	1391.18	-0.357978	0.0847284	-4.22501	2.38929e-05	0.000195543
Smpd1	20597	1290.91	-0.222516	0.047002	-4.73419	2.1993e-06	1.83314e-05		Unc50	67387	892.648	0.154942	0.0485186	3.19345	0.00140584	0.0114916		Mbd3	17192	2711.99	-0.160051	0.037884	-4.22476	2.392e-05	0.000195645
Ept1	28042	1072.91	0.276412	0.0583876	4.73409	2.20035e-06	1.83314e-05		Abcb10	56199	822.692	-0.19345	0.0605875	-3.1929	0.00140852	0.0115065		Tug1	544752	1383.85	0.257976	0.0610778	4.22374	2.40284e-05	0.000196412
Tmem59	56374	4067.51	-0.26029	0.0549819	-4.73409	2.20036e-06	1.83314e-05		Snx13	217463	2452.67	0.162225	0.0508113	3.1927	0.00140948	0.0115073		Casp8ap2	26885	561.364	-0.369754	0.0875845	-4.22169	2.42482e-05	0.000198089
Hus1	15574	388.686	0.325754	0.0688245	4.7331	2.21112e-06	1.84098e-05		Asb2	65256	431.539	-0.835528	0.261727	-3.19237	0.00141111	0.0115136		Timm9	30056	218.282	-0.514874	0.122004	-4.22016	2.4413e-05	0.000199314
Pdp1	381511	932.381	-0.423313	0.0894436	-4.73274	2.21509e-06	1.84317e-05		Dnm3os	474332	714.515	-0.728739	0.228351	-3.19131	0.00141631	0.011549		Nod2	257632	73.6356	-0.908976	0.215449	-4.21899	2.45401e-05	0.00020023
Rasa3	19414	2443.23	-0.343781	0.0726454	-4.73231	2.21978e-06	1.84595e-05		Npy4r	19065	12.6486	-1.1103	0.347992	-3.19058	0.00141985	0.0115592		Odc1	18263	2123.04	-0.352696	0.0836072	-4.21849	2.45949e-05	0.000200554
1190002F15Rik	381822	57.0774	1.94326	0.410734	4.73119	2.23213e-06	1.85509e-05		Dtd1	66044	213.61	-0.480248	0.150507	-3.19086	0.0014185	0.0115592		Hacl1	56794	221.243	0.570748	0.135322	4.21772	2.4679e-05	0.000200996
Gcnt1	14537	142.106	-1.78435	0.377269	-4.72965	2.24907e-06	1.86804e-05		Mtcl1	68617	1526.34	-0.236636	0.0741684	-3.19053	0.00142014	0.0115592		Pidd1	57913	75.5571	-0.866073	0.205338	-4.21779	2.46708e-05	0.000200996
Ddx41	72935	681.085	0.294615	0.0622996	4.72899	2.25634e-06	1.87294e-05		Cyp2f2	13107	805.147	-1.72538	0.540826	-3.19027	0.00142138	0.0115623		Inhbb	16324	2941.71	1.47079	0.348792	4.21681	2.47786e-05	0.000201685
Limd2	67803	374.831	0.443247	0.093795	4.7257	2.29325e-06	1.90242e-05		Ift80	68259	848.269	0.602075	0.188761	3.18961	0.00142466	0.011582		Dis3	72662	692.258	-0.472309	0.112037	-4.21566	2.49046e-05	0.000202465
Fh1	14194	2103.18	0.243443	0.0515207	4.72514	2.29952e-06	1.90647e-05		Gpatch4	66614	432.495	-0.453359	0.1422	-3.18817	0.00143175	0.0116325		Particl	78108	46.3842	0.728224	0.172741	4.21569	2.49017e-05	0.000202465
Taf1d	75316	295.135	0.456978	0.0967342	4.72406	2.31178e-06	1.91548e-05		Tnks1bp1	228140	4991.79	-0.315804	0.0990644	-3.18787	0.00143325	0.0116372		Gne	50798	417.353	-0.363451	0.0862497	-4.21393	2.50961e-05	0.000203899
Gdap1l1	228858	8.88746	3.61778	0.765873	4.72374	2.3155e-06	1.9174e-05		Cir1	66935	243.255	0.282246	0.088542	3.18771	0.00143406	0.0116372		4930486L24Rik	214639	56.5318	0.947989	0.225116	4.21112	2.54111e-05	0.000206332
Tceb1	67923	1650.82	0.190143	0.0402739	4.72125	2.34399e-06	1.93982e-05		Ctps	51797	1658.23	-0.352055	0.110457	-3.18727	0.00143622	0.0116477		Dpy19l1	244745	1826.67	-0.308274	0.0732746	-4.2071	2.58671e-05	0.000209908
Lpcat2	270084	85.4946	-1.13525	0.240534	-4.71969	2.36207e-06	1.9536e-05		Abcg2	26357	1125.88	0.209359	0.0656953	3.18681	0.00143851	0.0116592		Pcbp4	59092	2361.24	-0.176948	0.0420633	-4.20669	2.59133e-05	0.000210156
Psca	72373	26.6729	-1.47976	0.313605	-4.71855	2.37537e-06	1.96341e-05		Psca	72373	26.6729	-0.945097	0.296703	-3.18533	0.00144591	0.0117121		Cep97	74201	537.435	0.274557	0.065271	4.20641	2.59462e-05	0.000210296
Uqcrq	22272	2428.86	0.604063	0.128037	4.71786	2.38334e-06	1.9688e-05		2210018M11Rik	233545	624.352	0.207403	0.0651162	3.18512	0.00144692	0.0117132		Arpc2	76709	6284.69	-0.139867	0.0332571	-4.20563	2.60359e-05	0.000210896
Nt5c3b	68106	538.899	0.266075	0.056411	4.71673	2.3967e-06	1.97865e-05		Plekha7	233765	905.048	-0.420516	0.132044	-3.18467	0.00144921	0.0117248		2410002F23Rik	668661	449.079	-0.438853	0.10439	-4.20396	2.62283e-05	0.000212326
Ift74	67694	781.162	-0.343988	0.0729342	-4.71642	2.40032e-06	1.98044e-05		P2ry2	18442	423.259	-0.468995	0.147402	-3.18174	0.00146391	0.0118365		Arid4a	238247	628.391	0.326285	0.077621	4.20357	2.62743e-05	0.00021257
Rhbdd1	76867	1221.66	0.605578	0.128458	4.71422	2.42641e-06	2.00077e-05		Srrt	83701	2320.63	0.273263	0.0858939	3.1814	0.00146564	0.0118434		Spata5	57815	551.697	-0.401773	0.0956124	-4.2021	2.6445e-05	0.000213822
Rnft2	269695	93.0956	0.717383	0.15229	4.71064	2.46944e-06	2.03502e-05		Tmem42	66079	113.219	-0.347346	0.109193	-3.18103	0.00146754	0.0118516		Snta1	20648	1130.69	-0.571651	0.136096	-4.20036	2.66492e-05	0.000215343
Rpe	66646	829.376	0.541299	0.114915	4.71043	2.47189e-06	2.03581e-05		Hpse	15442	74.1186	0.660258	0.207604	3.18037	0.00147088	0.0118714		Zfp623	78834	484.892	-0.347577	0.082767	-4.19947	2.67542e-05	0.000216062
Casc5	76464	378.242	2.20343	0.467818	4.71002	2.47698e-06	2.03878e-05		Ints7	77065	877.213	0.218466	0.068705	3.17977	0.00147393	0.0118889		Polr3b	70428	1032.49	0.300518	0.0715682	4.19905	2.68037e-05	0.000216295
Rab12	19328	2051.47	-0.225327	0.0478637	-4.70769	2.50538e-06	2.06091e-05		Blnk	17060	118.635	-0.655279	0.206121	-3.1791	0.00147732	0.011909		Ndor1	78797	640.94	0.344414	0.0820239	4.19895	2.68152e-05	0.000216295
Susd6	217684	7026.48	-0.393306	0.0835534	-4.70724	2.51093e-06	2.06424e-05		Ugt1a7c	394432	10.0827	1.59248	0.501305	3.17667	0.00148979	0.0120023		Kif1bp	72320	1658.47	0.160865	0.0383247	4.19742	2.69979e-05	0.000217637
Gemin4	276919	378.162	0.424697	0.0902896	4.70372	2.55459e-06	2.09791e-05		Snrpd2	107686	780.737	0.17598	0.0554285	3.1749	0.00149889	0.0120684		Rabep2	70314	551.137	0.273796	0.0652319	4.19726	2.7016e-05	0.000217652
Mrpl52	68836	784.981	0.339006	0.0720722	4.70369	2.55495e-06	2.09791e-05		Slc20a1	20515	1557.83	-0.40387	0.127251	-3.17381	0.0015045	0.0121063		Zswim4	212168	1533.46	0.32453	0.0773467	4.19578	2.71937e-05	0.000218953
Hnrnpa1	15382	497.233	0.393045	0.0835717	4.70309	2.56254e-06	2.10288e-05		Urgcp	72046	1343.38	-0.156641	0.0493875	-3.17168	0.00151562	0.0121886		Mcm3	17215	919.325	-0.872653	0.208076	-4.19391	2.74192e-05	0.000220636
Fam134b	66270	2710.5	-0.448795	0.0954363	-4.70256	2.56919e-06	2.10707e-05		Rep15	66532	33.3419	-0.71391	0.225129	-3.17111	0.00151856	0.0122049		Spats2	72572	1054.47	-0.211607	0.0504633	-4.19329	2.74932e-05	0.000221098
[truncated: 3,720 more rows]

## Sheet: TableS2
BS, 200 vs 0 nM, upregulated										BS, 200 vs 0 nM, down regulated										AS, 200 vs 0 nM, upregulated										AS, 200 vs 0 nM, downregulated										200 nM, AS vs BS, upregulated
[truncated: 203 more rows]
[truncated: 9 more columns]

[truncated: 3 more sheets: TableS3, TableS4, TableS5]
